# Supplementary material for: Prioritizing drug targets by perturbing biological network response functions
Source: PLoS Comput Biol. 2024 Jun 27;20(6):e1012195. doi: 10.1371/journal.pcbi.1012195 (PMC11236158; doi:10.1371/journal.pcbi.1012195)
Supplement: S2 Table — Colony formation assay results for compounds from the Approved Oncology Drugs set IX library. (TSV) [file pcbi.1012195.s003.tsv]

Class	Plate	Well	Name	MOA	PyMT_r1	PyMT_r2	PyMT_r3
Hormone Agents	4891	A08	tamoxifen	estrogen receptor antagonist, selective estrogen receptor modulator (SERM)	100	60.94	66.33
Hormone Agents	4891	D11	fulvestrant	estrogen receptor antagonist	77.55	100	100
Hormone Agents	4892	B03	raloxifene	estrogen receptor antagonist, selective estrogen receptor modulator (SERM)	71.78	84.17	100
Proteosome Inhibitors	4892	A05	bortezomib	NFkB pathway inhibitor, proteasome inhibitor	0	0.17	2.42
Kinase Inhibitors	4892	C02	pazopanib	KIT inhibitor, PDGFR tyrosine kinase receptor inhibitor, VEGFR inhibitor	85.81	100	100
Kinase Inhibitors	4892	D02	imatinib	Bcr-Abl kinase inhibitor, KIT inhibitor, PDGFR tyrosine kinase receptor inhibitor	100	100	100
Kinase Inhibitors	4892	D03	sunitinib	FLT3 inhibitor, KIT inhibitor, PDGFR tyrosine kinase receptor inhibitor, RET tyrosine kinase inhibitor, VEGFR inhibitor	47.12	54.77	100
Kinase Inhibitors	4892	A06	ponatinib	Bcr-Abl kinase inhibitor, FLT3 inhibitor, PDGFR tyrosine kinase receptor inhibitor	61.71	4.19	36.31
Kinase Inhibitors	4892	D07	regorafenib	FGFR inhibitor, KIT inhibitor, PDGFR tyrosine kinase receptor inhibitor, RAF inhibitor, RET tyrosine kinase inhibitor, VEGFR inhibitor	67.04	56.42	100
Microtubule Agents	4891	A05	vinblastine	microtubule inhibitor, tubulin polymerization inhibitor	28.34	0.27	14.88
DNA Inhibitors	4891	G10	estramustine	DNA alkylating agent	82.05	100	69.85
Epigenetic Inhibitors	4891	F10	vorinostat	HDAC inhibitor	81.01	16.29	52.68
Epigenetic Inhibitors	4892	G03	romidepsin	HDAC inhibitor	0	0	2.58
Epigenetic Inhibitors	4892	B06	belinostat	HDAC inhibitor	33.51	1.85	20.17
Epigenetic Inhibitors	4892	F06	panobinostat	HDAC inhibitor	0	0	1.16
Misc	4891	F04	mitotane	antineoplastic agent	70.64	91.89	88.09
Misc	4892	H02	lenalidomide	anticancer agent	85.93	100	78.36
Misc	4891	C06	arsenic trioxide	apoptosis stimulant	70	100	100
Misc	4891	C05	thalidomide	tumor necrosis factor production inhibitor	100	100	100
