# Supplementary material for: Prioritizing drug targets by perturbing biological network response functions
Source: PLoS Comput Biol. 2024 Jun 27;20(6):e1012195. doi: 10.1371/journal.pcbi.1012195 (PMC11236158; doi:10.1371/journal.pcbi.1012195)
Supplement: S3 Table — Colony formation assay results for compounds from the Epigenetic Compound library. (TSV) [file pcbi.1012195.s004.tsv]

Inhibitor Class	RackCode	Cat. No.	Product Name	Plate Location	VialCode	Plate	Percent Colony Formation
JAK	HYCPK5812	HY-15312	WP1066	G9	B643003	HYCPK5812	10.15
JAK	HYCPK5800	HY-10409	Fedratinib	E11	B649493	HYCPK5800	0
JAK	HYCPK5797	HY-15166	SB1317	E11	B459849	HYCPK5797	0
JAK	HYCPK5799	HY-15504	RGB-286638	F9	B691769	HYCPK5799	0
JAK	HYCPK5800	HY-15504A	RGB-286638 (free base)	C6	B695109	HYCPK5800	0
Histone Methyltransferase	HYCPK5798	HY-16993	OICR-9429	D6	B292163	HYCPK5798	100
Histone Methyltransferase	HYCPK5812	HY-19347	WDR5-0103	H4	B643155	HYCPK5812	55.08
Histone Acetyltransferase	HYCPK5798	HY-15826	SGC-CBP30	G5	B730386	HYCPK5798	100
Histone Acetyltransferase	HYCPK5799	HY-19541	I-CBP112	B6	B737831	HYCPK5799	100
Histone Acetyltransferase	HYCPK5812	HY-N0005	Curcumin	A7	B648733	HYCPK5812	55.81
Histone Acetyltransferase	HYCPK5812	HY-13823	C646	B4	B644362	HYCPK5812	28.27
HDAC	HYCPK5798	HY-16914	MC1568	A6	B371740	HYCPK5798	100
HDAC	HYCPK5799	HY-13909	RGFP966	G11	B448082	HYCPK5799	100
HDAC	HYCPK5800	HY-18976	UF010	A6	B495832	HYCPK5800	100
HDAC	HYCPK5812	HY-B0494	Bufexamac	D9	B651308	HYCPK5812	100
HDAC	HYCPK5797	HY-15224	PCI-34051	F8	B492783	HYCPK5797	100
HDAC	HYCPK5798	HY-50934	Tacedinaline	A2	B461977	HYCPK5798	100
HDAC	HYCPK5796	HY-13216	Pyroxamide	G5	B729856	HYCPK5796	90.99
HDAC	HYCPK5797	HY-13267	Droxinostat	C7	B572336	HYCPK5797	88.18
HDAC	HYCPK5796	HY-13271A	Tubastatin A	H9	B151523	HYCPK5796	80.47
HDAC	HYCPK5812	HY-15654	Sodium phenylbutyrate	E4	B651048	HYCPK5812	76.47
HDAC	HYCPK5812	HY-B0350A	Sodium Butyrate	H6	B644430	HYCPK5812	68.86
HDAC	HYCPK5799	HY-16026	Ricolinostat	G5	B370037	HYCPK5799	67.01
HDAC	HYCPK5812	HY-10585	Valproic acid	A8	B644090	HYCPK5812	57.26
HDAC	HYCPK5812	HY-16425	RG2833	G10	B643767	HYCPK5812	55.08
HDAC	HYCPK5812	HY-16699	Nexturastat A	E8	B642700	HYCPK5812	52.19
HDAC	HYCPK5797	HY-12163	Entinostat	F10	B362065	HYCPK5797	35.61
HDAC	HYCPK5797	HY-15489	Scriptaid	H2	B145701	HYCPK5797	31.37
HDAC	HYCPK5800	HY-13322	Pracinostat	H7	B649222	HYCPK5800	2.94
HDAC	HYCPK5812	HY-10221	Vorinostat	F5	B708128	HYCPK5812	2.17
HDAC	HYCPK5797	HY-12164	Mocetinostat	F3	B385638	HYCPK5797	0.85
HDAC	HYCPK5796	HY-15433	Quisinostat	D4	B730265	HYCPK5796	0.53
HDAC	HYCPK5799	HY-15144	Trichostatin A	A11	B730195	HYCPK5799	0
HDAC	HYCPK5797	HY-13522	Fimepinostat	B8	B476842	HYCPK5797	0
HDAC	HYCPK5798	HY-13606	Dacinostat	A10	B293981	HYCPK5798	0
HDAC	HYCPK5800	HY-10225	Belinostat	H10	B649580	HYCPK5800	0
HDAC	HYCPK5800	HY-10224	Panobinostat	G3	B649121	HYCPK5800	0
Epigenetic Reader Domain	HYCPK5798	HY-16586	PFI-1	B7	B306014	HYCPK5798	56.85
Epigenetic Reader Domain	HYCPK5799	HY-12863	CPI-0610	A4	B733483	HYCPK5799	18.33
Epigenetic Reader Domain	HYCPK5796	HY-16954	ARV-825	H3	B737801	HYCPK5796	5.26
Epigenetic Reader Domain	HYCPK5812	HY-13235	I-BET151	A2	B644140	HYCPK5812	3.99
Epigenetic Reader Domain	HYCPK5798	HY-50698	BI 2536	C2	B528123	HYCPK5798	1.25
Epigenetic Reader Domain	HYCPK5812	HY-15846	CPI-203	H7	B433372	HYCPK5812	0.36
Epigenetic Reader Domain	HYCPK5812	HY-13030	(+)-JQ-1	C2	B644176	HYCPK5812	0.36
Aurora Kinase	HYCPK5800	HY-10987A	ENMD-2076	G5	B361888	HYCPK5800	42.28
