# Supplementary material for: Prioritizing drug targets by perturbing biological network response functions
Source: PLoS Comput Biol. 2024 Jun 27;20(6):e1012195. doi: 10.1371/journal.pcbi.1012195 (PMC11236158; doi:10.1371/journal.pcbi.1012195)
Supplement: S4 Table — Spearman correlation of NetPert, NetPert-Endpoints, and TieDIE rankings with dissemination assay results for varying diffusion times. Two-sided, single test p-values are provided in parentheses. Escaped density from the driver and density summed over response genes are also provided. (TSV) [file pcbi.1012195.s005.tsv]

r	t	response_density	NetPert nt=2	NetPert-Endpoints nt=2	NetPert nt=16	NetPert-Endpoints nt=16	TieDIE
0.000000000100	0.00000000000104	0.00000000000208	0.2938 (8.6e-03)	0.2167 (5.5e-02)	0.2960 (8.1e-03)	0.2186 (5.3e-02)	0.2457 (2.9e-02)
0.049991204164	0.00053430514987	0.00104699810107	0.2964 (8.0e-03)	0.2175 (5.4e-02)	0.2989 (7.5e-03)	0.2178 (5.4e-02)	0.2501 (2.6e-02)
0.099967050452	0.00109750537144	0.00208672245477	0.3011 (7.0e-03)	0.2173 (5.4e-02)	0.3005 (7.1e-03)	0.2196 (5.2e-02)	0.2512 (2.6e-02)
0.149930005684	0.00169290551560	0.00310057278852	0.3080 (5.8e-03)	0.2234 (4.8e-02)	0.3043 (6.4e-03)	0.2194 (5.2e-02)	0.2489 (2.7e-02)
0.199881809855	0.00232441199286	0.00407677456787	0.3104 (5.4e-03)	0.2252 (4.6e-02)	0.3037 (6.5e-03)	0.2194 (5.2e-02)	0.2570 (2.2e-02)
0.249823818170	0.00299668825471	0.00500714211097	0.3146 (4.7e-03)	0.2232 (4.8e-02)	0.3090 (5.6e-03)	0.2206 (5.1e-02)	0.2608 (2.0e-02)
0.299757187028	0.00371536399936	0.00588536924811	0.3200 (4.0e-03)	0.2261 (4.5e-02)	0.3152 (4.7e-03)	0.2236 (4.8e-02)	0.2677 (1.7e-02)
0.349682981194	0.00448732204263	0.00670613114311	0.3246 (3.5e-03)	0.2302 (4.1e-02)	0.3208 (3.9e-03)	0.2279 (4.3e-02)	0.2677 (1.7e-02)
0.399602244023	0.00532110024756	0.00746460186351	0.3212 (3.9e-03)	0.2280 (4.3e-02)	0.3209 (3.9e-03)	0.2278 (4.3e-02)	0.2698 (1.6e-02)
0.449516054046	0.00622746875787	0.00815617875118	0.3251 (3.5e-03)	0.2310 (4.1e-02)	0.3250 (3.5e-03)	0.2341 (3.8e-02)	0.2773 (1.3e-02)
0.499425582573	0.00722028313083	0.00877630616005	0.3279 (3.2e-03)	0.2333 (3.9e-02)	0.3237 (3.6e-03)	0.2306 (4.1e-02)	0.2797 (1.3e-02)
0.549332164472	0.00831778850227	0.00932034418486	0.3302 (3.0e-03)	0.2360 (3.6e-02)	0.3270 (3.3e-03)	0.2355 (3.7e-02)	0.2849 (1.1e-02)
0.599237396935	0.00954469512369	0.00978345485738	0.3298 (3.0e-03)	0.2336 (3.8e-02)	0.3353 (2.5e-03)	0.2391 (3.4e-02)	0.2920 (9.0e-03)
0.649143290355	0.01093564713019	0.01016049211636	0.3398 (2.2e-03)	0.2444 (3.0e-02)	0.3391 (2.2e-03)	0.2430 (3.1e-02)	0.2863 (1.1e-02)
0.699052517433	0.01254138337840	0.01044589149576	0.3393 (2.2e-03)	0.2445 (3.0e-02)	0.3379 (2.3e-03)	0.2427 (3.1e-02)	0.2839 (1.1e-02)
0.748968859523	0.01444056626167	0.01063357114619	0.3432 (2.0e-03)	0.2465 (2.9e-02)	0.3396 (2.2e-03)	0.2422 (3.2e-02)	0.2895 (9.7e-03)
0.798898089582	0.01676497825452	0.01071690385050	0.3455 (1.8e-03)	0.2463 (2.9e-02)	0.3409 (2.1e-03)	0.2426 (3.1e-02)	0.2714 (1.6e-02)
0.848849968529	0.01976166650923	0.01068900721138	0.3447 (1.9e-03)	0.2471 (2.8e-02)	0.3363 (2.4e-03)	0.2374 (3.5e-02)	0.2742 (1.4e-02)
0.898843769513	0.02398526138535	0.01054451601139	0.3402 (2.2e-03)	0.2442 (3.0e-02)	0.3358 (2.5e-03)	0.2382 (3.4e-02)	0.2624 (1.9e-02)
0.948930342563	0.03120554451619	0.01029078714540	0.3281 (3.2e-03)	0.2317 (4.0e-02)	0.3278 (3.2e-03)	0.2334 (3.8e-02)	0.2449 (3.0e-02)
0.958971265842	0.03352995650904	0.01023218482717	0.3283 (3.1e-03)	0.2297 (4.2e-02)	0.3255 (3.4e-03)	0.2267 (4.5e-02)	0.2503 (2.6e-02)
0.969027685028	0.03652664476375	0.01017554582489	0.3295 (3.0e-03)	0.2278 (4.3e-02)	0.3243 (3.5e-03)	0.2266 (4.5e-02)	0.2449 (3.0e-02)
0.979109009663	0.04075023963988	0.01012763318792	0.3302 (3.0e-03)	0.2313 (4.0e-02)	0.3274 (3.2e-03)	0.2272 (4.4e-02)	0.2389 (3.4e-02)
0.989240268671	0.04797052277071	0.01010836499652	0.3351 (2.5e-03)	0.2357 (3.6e-02)	0.3271 (3.3e-03)	0.2263 (4.5e-02)	0.2332 (3.9e-02)
0.998538033106	0.07195578415606	0.01023335663498	0.3226 (3.7e-03)	0.2304 (4.1e-02)	0.3338 (2.6e-03)	0.2362 (3.6e-02)	0.2225 (4.9e-02)
0.999581803033	0.09594104554142	0.01033499277279	0.2959 (8.1e-03)	0.2191 (5.2e-02)	0.3243 (3.5e-03)	0.2254 (4.6e-02)	0.2165 (5.5e-02)
0.999748704335	0.11992630692682	0.01037670603668	0.2894 (9.7e-03)	0.2208 (5.1e-02)	0.3189 (4.2e-03)	0.2207 (5.1e-02)	0.2208 (5.1e-02)
0.999805233646	0.14391156831183	0.01038494136177	0.2716 (1.5e-02)	0.2139 (5.8e-02)	0.3168 (4.4e-03)	0.2189 (5.3e-02)	0.2041 (7.1e-02)
