# Supplementary material for: Prioritizing drug targets by perturbing biological network response functions
Source: PLoS Comput Biol. 2024 Jun 27;20(6):e1012195. doi: 10.1371/journal.pcbi.1012195 (PMC11236158; doi:10.1371/journal.pcbi.1012195)
Supplement: S5 Table — Mouse gene categories, Drug Repurposing Hub compounds, assay results, and rankings and scores from NetPert, betweenness centrality, and TieDIE. Gene categories are D: driver; R: response; DIR: intermediate having direct connections to the driver and at least one response gene; DI: intermediate connected directly to the driver but not to a response gene; IR: intermediate connected directly to a response gene but not the driver; DIIR: subset of DI and IR that are on a path of length 3 from driver to response genes; and I: intermediate directly connected to neither the driver nor a response gene. Dissemination and colony formation assay results are provided as a percentage of vehicle control, with 100 representing no effect and 0 representing complete inhibition. Compounds in the Drug Repurposing Hub with more than 5 targets are omitted. (TSV) [file pcbi.1012195.s006.tsv]

gene	type	DIIR	NetPert_rank	BCS_rank	TieDIE_rank	NetPert_weight	BCS_weight	TieDIE_weight	dissemination_results	dissemination_cpds	colonyformation_results	colonyformation_cpds	repurposinghub_cpds
Col2a1	DIR		1	13	5	3.45E-02	3.48E+00	8.67E-05
Clu	DIR		2	6	4	2.57E-02	4.43E+00	9.01E-05
Pdgfra	DIR		3	39	17	2.29E-02	1.96E+00	6.34E-05	73	GNF 5837	34,42,67,74,95,100	ponatinib,ENMD-2076,sunitinib,regorafenib,pazopanib,imatinib	AC-710,CP-673451,crenolanib,DCC-2618,masitinib,TAK-593,toceranib,trapidil
Brap	DIR		4	48	31	2.08E-02	1.55E+00	5.61E-05
Hif1a	DIR		5	29	7	1.69E-02	2.39E+00	7.98E-05					acriflavine,acriflavinium,bakuchiol,BAY-87-2243,FG-2216,melphalan-n-oxide,ML228,YC-1,3,3'-diindolylmethane
Fgfr2	DIR		6	47	63	1.64E-02	1.67E+00	4.7E-05			34,74	ponatinib,regorafenib	CH-5183284,erdafitinib,LY2874455,NVP-BGJ398,RG1530
Zyx	R		7	61	2	1.61E-02	1.18E+00	2.29E-03
Rbbp7	DIR		8	37	20	1.58E-02	2.02E+00	6.14E-05
Tcf3	DIR		9	40	14	1.58E-02	1.96E+00	6.48E-05
Bcl6	DIR		10	49	57	1.49E-02	1.49E+00	4.92E-05
Stat3	DIR		11	12	8	1.47E-02	3.66E+00	7.89E-05			10	WP1066	alantolactone,APcK-110,atiprimod,bardoxolone-methyl,cryptotanshinone,meisoindigo,napabucasin,niclosamide,ochromycinone,STAT3-inhibitor-VI,WP1066
Ikbkb	DIR		12	46	38	1.45E-02	1.69E+00	5.33E-05			90	arsenic trioxide	auranofin,AZD3264,BMS-345541,hypoestoxide,IKK-16,IKK-2-inhibitor,IKK-2-inhibitor-V,parthenolide-(alternate-stereo),PF-573228,TPCA-1
Fos	DIR		13	34	18	1.45E-02	2.14E+00	6.34E-05
Tcf4	DIR		14	58	29	1.41E-02	1.23E+00	5.79E-05					iCRT-14,PNU-74654
Hoxa9	DIR		15	119	181	1.41E-02	3.41E-01	3.66E-05
Myod1	DIR		16	98	75	1.41E-02	5.57E-01	4.51E-05
Fgf2	DIR		17	84	222	1.37E-02	7.44E-01	3.5E-05
Nfkb1	DIR		18	9	3	1.33E-02	4.09E+00	9.78E-05					andrographolide,arglabin,SP-100030,triflusal
Skp2	DIR		19	89	101	1.31E-02	6.98E-01	4.27E-05
Tnf	DIR		20	15	53	1.29E-02	3.01E+00	4.97E-05			88,100	lenalidomide,thalidomide	amrinone,andrographolide,bergenin,CPI-1189,glycitein,hypoestoxide,JTE-607,lenalidomide,ligustilide,pirfenidone,talmapimod,tanshinone-IIA,thalidomide,trofinetide
Fosl1	DIR		21	56	239	1.29E-02	1.28E+00	3.45E-05
Rela	DIR		22	8	6	1.28E-02	4.15E+00	8.08E-05			1	bortezomib	BAY-11-7082,caffeic-acid-phenethyl-ester,NFKB-activation-inhibitor-II,parthenolide-(alternate-stereo),pyrrolidine-dithiocarbamate,triptolide
Ets2	DIR		23	112	282	1.2E-02	3.85E-01	3.31E-05
Hdac3	DIR		24	77	73	1.17E-02	9.22E-01	4.53E-05			0,0,0,0,0,1,1,1,2,3,19,31,36,50,55,67,69,100,100	Trichostatin A,Dacinostat,Belinostat,Panobinostat,panobinostat,Quisinostat,Mocetinostat,romidepsin,Vorinostat,Pracinostat,belinostat,Scriptaid,Entinostat,vorinostat,RG2833,Ricolinostat,Sodium Butyrate,RGFP966,UF010	ACY-1215,chidamide,entinostat,mocetinostat,PCI-24781,pivanex,resminostat,RGFP966,RG2833,SBHA,TC-H-106,UF-010
Yy1	DIR		25	64	112	1.15E-02	1.1E+00	4.18E-05
Tubg1	DIR		26	38	78	1.11E-02	1.98E+00	4.47E-05			14	vinblastine
Cdh1	DIR		27	5	11	1.04E-02	5.36E+00	6.73E-05
Btrc	DIR		28	51	61	1.01E-02	1.45E+00	4.76E-05					GS-143
Vim	DIR		29	11	32	9.92E-03	3.81E+00	5.58E-05
Ckm	DIR		30	50	674	9.17E-03	1.45E+00	2.35E-05					guanidinopropionic-acid
Ppp2ca	DIR		31	42	114	9.14E-03	1.78E+00	4.15E-05
Hdac6	DIR		32	30	137	9.09E-03	2.29E+00	3.97E-05			0,0,0,0,0,1,1,2,3,19,31,50,52,67,80,88,100,100	Trichostatin A,Dacinostat,Belinostat,Panobinostat,panobinostat,Quisinostat,romidepsin,Vorinostat,Pracinostat,belinostat,Scriptaid,vorinostat,Nexturastat A,Ricolinostat,Tubastatin A,Droxinostat,Bufexamac,PCI-34051	ACY-1215,bufexamac,droxinostat,nexturastat-A,PCI-24781,PCI-34051,resminostat,TCS-HDAC6-20b,tubastatin-A
Postn	DIR		33	83	836	8.89E-03	7.65E-01	2.15E-05
Ep300	DIR		34	10	15	8.83E-03	3.92E+00	6.37E-05			28,56,100,100	C646,Curcumin,SGC-CBP30,I-CBP112	C646,I-CBP-112,SGC-CBP30
Cdkn1a	DIR		35	88	280	8.74E-03	7.21E-01	3.31E-05					GGTI-298
Kat2b	DIR		36	100	374	8.71E-03	5.38E-01	3.06E-05
Hdac1	DIR		37	33	24	8.63E-03	2.2E+00	5.92E-05			0,0,0,0,0,1,1,1,2,3,19,31,36,50,52,55,57,67,69,76,91,100,100,100	Trichostatin A,Dacinostat,Belinostat,Panobinostat,panobinostat,Quisinostat,Mocetinostat,romidepsin,Vorinostat,Pracinostat,belinostat,Scriptaid,Entinostat,vorinostat,Nexturastat A,RG2833,Valproic acid,Ricolinostat,Sodium Butyrate,Sodium phenylbutyrate,Pyroxamide,UF010,PCI-34051,Tacedinaline	ACY-1215,AR-42,entinostat,Merck60,mocetinostat,nexturastat-A,NSC-3852,parthenolide-(-),PCI-24781,PCI-34051,phenylbutyrate,pivanex,pyroxamide,resminostat,RG2833,SBHA,tacedinaline,TC-H-106,UF-010,4SC-202
Sox10	DIR		38	62	743	8.54E-03	1.17E+00	2.25E-05
Hdac2	DIR		39	16	34	8.26E-03	2.89E+00	5.52E-05			0,0,0,0,0,0,1,1,1,2,3,19,31,36,50,57,67,69,100,100	Trichostatin A,Fimepinostat,Dacinostat,Belinostat,Panobinostat,panobinostat,Quisinostat,Mocetinostat,romidepsin,Vorinostat,Pracinostat,belinostat,Scriptaid,Entinostat,vorinostat,Valproic acid,Ricolinostat,Sodium Butyrate,MC1568,UF010	ACY-1215,CUDC-907,entinostat,lovastatin,MC1568,Merck60,mocetinostat,PCI-24781,pivanex,TC-H-106,UF-010
Cetn1	DIR		40	67	861	8.18E-03	1.05E+00	2.12E-05
Zic3	DIR		41	200	1053	8.04E-03	1.15E-01	1.94E-05
Pten	DIR		42	36	84	7.68E-03	2.02E+00	4.42E-05
Htt	DIR		43	1	10	7.51E-03	1.01E+01	6.83E-05
Tbx21	DIR		44	136	1172	7.44E-03	2.76E-01	1.82E-05
Gli3	DIR		45	111	919	7.39E-03	3.88E-01	2.06E-05
Rabgap1	DIR		46	91	947	6.84E-03	6.59E-01	2.03E-05
Arrdc3	DIR		47	104	1240	6.49E-03	4.24E-01	1.74E-05
Trp53	DIR		48	2	9	6.34E-03	8.52E+00	7.38E-05					APR-246,carbendazim,idasanutlin,nutlin-3,PhiKan-083,pifithrin-alpha,pifithrin-cyclic,pifithrin-mu,VLX600
Mta2	DIR		49	79	863	6.05E-03	8.65E-01	2.12E-05
Sox2	DIR		50	43	166	5.8E-03	1.75E+00	3.75E-05
Wdr5	DIR		51	80	901	5.52E-03	8.39E-01	2.08E-05			55,100	WDR5-0103,OICR-9429	OICR-9429,WDR5-0103
Kat5	DIR		52	78	538	5.43E-03	9.16E-01	2.63E-05
Chd3	DIR		53	31	353	5.27E-03	2.26E+00	3.11E-05
Cul4a	DIR		54	60	868	4.54E-03	1.19E+00	2.12E-05
Cdk9	DIR		55	57	489	4.38E-03	1.26E+00	2.73E-05			0,0,0	SB1317,RGB-286638,RGB-286638 (free base)	BMS-387032,CDK9-IN-6,dinaciclib,LY2857785,P276-00,roscovitine
Mme	R		56	66	1	4.11E-03	1.05E+00	2.42E-03	100	Phosphoramidon			KBG,omapatrilat,racecadotril,sacubitril,thiorphan
Max	DIR		57	117	1557	4.05E-03	3.6E-01	1.39E-05
C1qbp	DIR		58	32	591	3.96E-03	2.2E+00	2.5E-05
Rad23a	DIR		59	96	1662	3.92E-03	5.98E-01	1.29E-05
Trim28	DIR		60	7	331	3.43E-03	4.34E+00	3.17E-05
H4c17	DIR		61	17	89	3.04E-03	2.74E+00	4.28E-05
H4c9	DIR		61	17	89	3.04E-03	2.74E+00	4.28E-05
H4c11	DIR		61	17	89	3.04E-03	2.74E+00	4.28E-05
H4c1	DIR		61	17	89	3.04E-03	2.74E+00	4.28E-05
H4c14	DIR		61	17	89	3.04E-03	2.74E+00	4.28E-05
H4c6	DIR		61	17	89	3.04E-03	2.74E+00	4.28E-05
H4c16	DIR		61	17	89	3.04E-03	2.74E+00	4.28E-05
H4c8	DIR		61	17	89	3.04E-03	2.74E+00	4.28E-05
H4c3	DIR		61	17	89	3.04E-03	2.74E+00	4.28E-05
H4c2	DIR		61	17	89	3.04E-03	2.74E+00	4.28E-05
H4c12	DIR		61	17	89	3.04E-03	2.74E+00	4.28E-05
H4c4	DIR		61	17	89	3.04E-03	2.74E+00	4.28E-05
G3bp2	DI	DIIR	73	85	2097	3E-03	7.4E-01	9.73E-06
Brd4	DIR		74	35	474	2.52E-03	2.11E+00	2.77E-05			0,0,0,1,4,5,18,57	Fedratinib,CPI-203,(+)-JQ-1,BI 2536,I-BET151,ARV-825,CPI-0610,PFI-1	ARV-825,BI-2536,CPI-0610,CPI-203,fedratinib,I-BET-762,I-BET151,JQ1-(+),LY303511,OTX015,OXF-BD-02,PFI-1,XD-14
Kmt5a	DI	DIIR	75	137	3641	1.86E-03	2.76E-01	4.95E-06
Esr1	DIR		76	4	237	1.83E-03	6.19E+00	3.45E-05			76,84,84,85,93	tamoxifen,mitotane,estramustine,raloxifene,fulvestrant	allylestrenol,AZD9496,bazedoxifene,bisphenol-A,bithionol,chlorotrianisene,clomifene,dehydroepiandrosterone-sulfate,desogestrel,dienestrol,diethylstilbestrol,droloxifene,endoxifen,equol,erteberel,estetrol,estradiol,estradiol-acetate,estradiol-benzoate,estradiol-cypionate,estradiol-valerate,estramustine,estramustine-phosphate,estriol,estrone,estropipate,ethinyl-estradiol,ethynodiol-diacetate,etonog…
Runx3	DI	DIIR	77	172	3794	1.78E-03	1.7E-01	4.7E-06
Zeb1	DI	DIIR	78	267	3718	1.74E-03	7.12E-02	4.82E-06
Tek	DI	DIIR	79	131	4641	1.41E-03	2.86E-01	3.58E-06					ACTB-1003,altiratinib,pexmetinib
Sox9	DI	DIIR	80	148	4629	1.34E-03	2.39E-01	3.6E-06
Zranb1	DI	DIIR	81	113	4285	1.28E-03	3.8E-01	4E-06
Trib3	DI	DIIR	82	201	4675	1.23E-03	1.14E-01	3.54E-06
Sp1	IR	DIIR	83	219	23	8.66E-04	9.83E-02	5.95E-05
Smad3	IR	DIIR	84	405	19	8.49E-04	3.37E-02	6.26E-05					SIS3
Hoxa5	DI	DIIR	85	135	6138	8.18E-04	2.77E-01	2.12E-06
Twist2	DI	DIIR	86	673	6334	7.82E-04	1.09E-02	1.95E-06
Crebbp	IR	DIIR	87	1067	30	7.61E-04	0E+00	5.74E-05					I-CBP-112,SGC-CBP30
Smarca4	IR	DIIR	88	163	16	7.05E-04	1.86E-01	6.35E-05					PFI-3
Sirt1	IR	DIIR	89	1067	22	6.42E-04	0E+00	6E-05					EX-527,sirtinol,splitomycin,SRT1720,SRT2104,tenovin-1,tenovin-6
Src	IR	DIIR	90	162	123	6.4E-04	1.87E-01	4.08E-05					AZM-475271,KB-SRC-4,KX2-391,PD-168393,PP-2,saracatinib,TG-100572,tolimidone,WH-4-023,XL228,1-naphthyl-PP1,3,4-methylenedioxy-beta-nitrostyrene
Fn1	IR	DIIR	91	87	105	6.37E-04	7.31E-01	4.25E-05
Smad4	IR	DIIR	92	1067	36	6.35E-04	0E+00	5.38E-05
Mtdh	IR	DIIR	93	102	173	6.13E-04	4.6E-01	3.7E-05
Smad2	IR	DIIR	94	460	48	6.1E-04	2.64E-02	5.1E-05
Ncor1	IR	DIIR	95	1067	13	5.88E-04	0E+00	6.49E-05
Hspa4	IR	DIIR	96	474	102	5.67E-04	2.54E-02	4.27E-05
Ctnnb1	IR	DIIR	97	59	26	5.58E-04	1.21E+00	5.85E-05					cardionogen-1,CCT-031374,ICG-001,iCRT-14,PNU-74654,urea
Trp73	IR	DIIR	98	1067	21	5.54E-04	0E+00	6.09E-05
Neil3	DI	DIIR	99	188	7204	5.48E-04	1.31E-01	1.35E-06
Parp1	IR	DIIR	100	1067	27	5.47E-04	0E+00	5.83E-05					AG-14361,BYK-204165,DR-2313,EB-47,E7449,iniparib,inosine,nicotinamide,niraparib,NU-1025,olaparib,PJ-34,rucaparib,S-111,veliparib,3-amino-benzamide,4-HQN
Cebpa	IR	DIIR	101	86	33	5.43E-04	7.38E-01	5.55E-05
Hspa8	IR	DIIR	102	75	39	5.29E-04	9.43E-01	5.32E-05					gentamycin
Ncl	IR	DIIR	103	204	58	5.09E-04	1.12E-01	4.83E-05
Mdm2	IR	DIIR	104	395	25	5.08E-04	3.51E-02	5.86E-05					AMG-232,CGM097,idasanutlin,nutlin-3,RG7112,RITA,SAR405838,serdemetan,SP-141
Pkm	IR	DIIR	105	302	56	5.02E-04	5.78E-02	4.92E-05					TEPP-46
Tfap2a	IR	DIIR	106	1067	87	5E-04	0E+00	4.35E-05
Hes6	DI	DIIR	107	472	7420	5E-04	2.55E-02	1.24E-06
Pik3r1	IR	DIIR	108	326	154	4.95E-04	5.17E-02	3.85E-05					CUDC-907
Il6ra	DI	DIIR	109	220	7441	4.92E-04	9.68E-02	1.22E-06
Kdm1a	IR	DIIR	110	313	37	4.89E-04	5.5E-02	5.37E-05					GSK-LSD-1,GSK2879552,OG-L002,ORY-1001,RN-1,tranylcypromine
Runx1	IR	DIIR	111	1067	28	4.68E-04	0E+00	5.83E-05
Cav1	IR	DIIR	112	92	323	4.49E-04	6.47E-01	3.19E-05
Calm2	IR	DIIR	113	150	120	4.48E-04	2.32E-01	4.1E-05
Mmp2	IR	DIIR	114	248	245	4.45E-04	7.83E-02	3.41E-05	50,83	Batimastat,GM6001			beta-elemene,captopril,CP-471474,CTS-1027,halofuginone,PD-166793,SD-2590,tiludronate,UK-356618
Calm3	IR	DIIR	115	150	125	4.44E-04	2.32E-01	4.08E-05
Smad1	IR	DIIR	116	541	69	4.44E-04	1.9E-02	4.6E-05
Egr1	IR	DIIR	117	1067	415	4.43E-04	0E+00	2.97E-05
Calm1	IR	DIIR	118	150	124	4.42E-04	2.32E-01	4.08E-05					aprindine,cinchocaine,flunarizine,zaldaride
Prkca	IR	DIIR	119	213	111	4.31E-04	1.02E-01	4.18E-05	0,33,52,81,100	Gö-6976,Genistein,Gö-6983,CID-755673,Ro 32-0432.HCl			C-1,go-6983,ingenol-mebutate,myricitrin,SC-10,SC-9
Jun	IR	DIIR	120	260	35	4.3E-04	7.39E-02	5.48E-05					irbesartan,SP-100030,T-5224,TWS-119
Dnmt1	IR	DIIR	121	1067	70	4.28E-04	0E+00	4.6E-05					azacitidine,decitabine,dimercaptosuccinic-acid,flucytosine,procainamide,RG108,RX-3117,SGI-1027,triclabendazole,triclosan,zebularine
Actb	IR	DIIR	122	1067	65	4.18E-04	0E+00	4.65E-05					cytochalasin-B
Tle1	IR	DIIR	123	1067	55	4.14E-04	0E+00	4.93E-05
Hmgb1	IR	DIIR	124	130	130	4.11E-04	2.93E-01	4.05E-05
Runx2	IR	DIIR	125	1067	59	4.06E-04	0E+00	4.78E-05
Rb1	R		126	1067	12	4.05E-04	0E+00	6.59E-05
Gli1	IR	DIIR	127	1067	50	4.04E-04	0E+00	5.01E-05					GANT-58,GANT-61
Arrb1	IR	DIIR	128	199	77	3.96E-04	1.16E-01	4.5E-05
Yap1	IR	DIIR	129	1067	41	3.94E-04	0E+00	5.22E-05
Ezh2	IR	DIIR	130	97	40	3.93E-04	5.78E-01	5.27E-05					CPI-169,CPI-360,EI1,EPZ005687,EPZ011989,GSK2816126,GSK503,tazemetostat,UNC1999,3-deazaneplanocin-A
H1f1	IR	DIIR	131	45	146	3.92E-04	1.72E+00	3.91E-05
Myb	IR	DIIR	132	1067	45	3.89E-04	0E+00	5.13E-05
Xrcc5	IR	DIIR	133	1067	46	3.89E-04	0E+00	5.12E-05
Cul1	IR	DIIR	134	1067	51	3.84E-04	0E+00	5E-05
Ube2i	IR	DIIR	135	1067	44	3.83E-04	0E+00	5.14E-05
Cdk1	IR	DIIR	136	1067	54	3.83E-04	0E+00	4.97E-05					aminopurvalanol-a,BMS-265246,CDK1-5-inhibitor,CGP-60474,CGP-74514,CHIR-99021,dinaciclib,indirubin,indirubin-3-monoxime,JNJ-7706621,kenpaullone,olomoucine,PF-573228,PHA-767491,P276-00,Ro-3306,R547,SU9516,terameprocol,1-azakenpaullone
Mmp9	IR	DIIR	137	364	389	3.81E-04	4.17E-02	3.01E-05	50,83	Batimastat,GM6001			abametapir,apratastat,beta-elemene,captopril,CP-471474,CTS-1027,salvianolic-acid-B,UK-356618
Tubb5	IR	DIIR	138	401	43	3.77E-04	3.41E-02	5.18E-05	15	Taxol			ABT-751,albendazole,carbendazim,cevipabulin,CYT-997,D-64131,dolastatin-10,epothilone-B,epothilone-D,fenbendazole,flubendazole,ixabepilone,mebendazole,oxibendazole,parbendazole,podophyllotoxin,verubulin,vincristine,vindesine
Tgfbr2	R		139	127	145	3.77E-04	3.11E-01	3.93E-05	12	LY-364947			ITD-1,LY2109761
Aurka	IR	DIIR	140	1067	49	3.76E-04	0E+00	5.08E-05					alisertib,AMG900,aurora-a-inhibitor-i,barasertib,BI-847325,CCT129202,CCT137690,CYC116,GSK1070916,GSK2334470,JNJ-7706621,KW-2449,MK-5108,MK-8745,MLN8054,PF-03814735,PHA-680632,SNS-314,TC-A-2317,tozasertib,ZM-447439
Prkdc	IR	DIIR	141	208	42	3.75E-04	1.07E-01	5.18E-05					compound-401,KU-55933,NU-7026,NU-7441,PIK-75
Cdk2	IR	DIIR	142	1067	71	3.74E-04	0E+00	4.57E-05					AG-555,aminopurvalanol-a,BMS-265246,BMS-387032,CGP-60474,dinaciclib,indirubin-3-monoxime,JNJ-7706621,NSC-625987,NU-2058,NU-6027,olomoucine,PF-573228,PHA-848125,roscovitine,RX-3117,ryuvidine,R547,SB-216763,SCH-900776,SU9516
Map3k7	IR	DIIR	143	1067	162	3.74E-04	0E+00	3.79E-05
Pik3ca	IR	DIIR	144	265	447	3.69E-04	7.21E-02	2.87E-05					alpelisib,AS-604850,AZD6482,AZD8835,A66,BGT226,buparlisib,CH5132799,copanlisib,duvelisib,ETP-45658,GDC-0349,GDC-0941,GSK2126458,idelalisib,MLN0128,MLN1117,NVP-BEZ235,PF-04691502,PF-05212384,PIK-293,PIK-75,SB-2343,taselisib,TG100-115,voxtalisib,XL147
Hcfc1	IR	DIIR	145	1067	60	3.69E-04	0E+00	4.77E-05
Kpnb1	IR	DIIR	146	1067	47	3.65E-04	0E+00	5.1E-05
Tex101	IR	DIIR	147	158	473	3.64E-04	2.09E-01	2.77E-05
Arnt	IR	DIIR	148	1067	62	3.63E-04	0E+00	4.71E-05
Hspb1	R		149	156	74	3.61E-04	2.12E-01	4.52E-05					bicyclol,SB-242235
Ptprf	IR	DIIR	150	114	484	3.61E-04	3.79E-01	2.74E-05
Nupr1	IR	DIIR	151	109	157	3.61E-04	3.95E-01	3.82E-05
Hdac5	IR	DIIR	152	1067	113	3.59E-04	0E+00	4.18E-05					LMK-235
Ar	IR	DIIR	153	1067	66	3.59E-04	0E+00	4.62E-05					andarine,APC-100,ASC-J9,AZD3514,bicalutamide,bisphenol-A,CB-03-01,cortodoxone,cyproterone-acetate,darolutamide,dehydroepiandrosterone-sulfate,dromostanolone-propionate,drospirenone,enzalutamide,epitiostanol,eugenol,flutamide,galeterone,gestrinone,GLPG0492,GLPG0492-R-enantiomer,LXR-623,LY2452473,mifepristone,MK-0773,nilutamide,norgestrel,ostarine,PS178990,pyrvinium-pamoate,RU-58841,2-hydroxyflutam…
Snai1	IR	DIIR	154	1067	108	3.58E-04	0E+00	4.21E-05
Ywhaz	IR	DIIR	155	54	457	3.56E-04	1.41E+00	2.82E-05
Myh9	IR	DIIR	156	1067	164	3.55E-04	0E+00	3.76E-05
Ect2	IR	DIIR	157	157	261	3.53E-04	2.1E-01	3.37E-05
Cbl	IR	DIIR	158	615	342	3.53E-04	1.46E-02	3.13E-05
Tuba1a	IR	DIIR	159	362	82	3.52E-04	4.19E-02	4.46E-05					albendazole,mebendazole
Nherf1	IR	DIIR	160	399	676	3.51E-04	3.42E-02	2.34E-05
Rack1	IR	DIIR	161	310	52	3.5E-04	5.6E-02	4.98E-05
Pax6	IR	DIIR	162	1067	178	3.48E-04	0E+00	3.68E-05
Pcna	IR	DIIR	163	133	68	3.48E-04	2.85E-01	4.61E-05
Rpl15	IR	DIIR	164	1067	72	3.45E-04	0E+00	4.56E-05
Fhl2	IR	DIIR	165	383	194	3.44E-04	3.67E-02	3.61E-05
Nono	IR	DIIR	166	206	64	3.44E-04	1.11E-01	4.67E-05
Sptan1	IR	DIIR	167	1067	141	3.4E-04	0E+00	3.95E-05
Mcm7	IR	DIIR	168	395	106	3.37E-04	3.51E-02	4.23E-05
Usp7	IR	DIIR	169	368	67	3.36E-04	4.1E-02	4.61E-05					NSC-632839,P22077,P5091
Flna	IR	DIIR	170	197	506	3.35E-04	1.17E-01	2.69E-05					kartogenin
Anln	IR	DIIR	171	120	325	3.34E-04	3.4E-01	3.19E-05
Notch1	IR	DIIR	172	224	80	3.33E-04	9.09E-02	4.46E-05
Rnf4	IR	DIIR	173	154	258	3.31E-04	2.28E-01	3.37E-05
Hspa9	IR	DIIR	174	95	81	3.3E-04	6.15E-01	4.46E-05
Ppp1ca	IR	DIIR	175	1067	88	3.29E-04	0E+00	4.3E-05
Tal1	IR	DIIR	176	1067	197	3.26E-04	0E+00	3.6E-05
Suv39h1	IR	DIIR	177	600	210	3.25E-04	1.57E-02	3.54E-05
Ddx39a	IR	DIIR	178	334	534	3.24E-04	4.79E-02	2.63E-05
Fzr1	IR	DIIR	179	1067	291	3.24E-04	0E+00	3.29E-05
Lyn	IR	DIIR	180	347	365	3.22E-04	4.52E-02	3.08E-05					bafetinib,tolimidone
Rpl13	IR	DIIR	181	1067	85	3.21E-04	0E+00	4.42E-05
Ski	IR	DIIR	182	1067	185	3.21E-04	0E+00	3.64E-05
Hadhb	IR	DIIR	183	253	372	3.2E-04	7.69E-02	3.06E-05
Brca1	IR	DIIR	184	182	79	3.16E-04	1.48E-01	4.46E-05
Mitf	IR	DIIR	185	1067	103	3.14E-04	0E+00	4.27E-05
Slc2a4	IR	DIIR	186	175	501	3.14E-04	1.61E-01	2.7E-05					2-deoxyglucose
Hnrnpl	IR	DIIR	187	41	458	3.12E-04	1.94E+00	2.82E-05
Hnrnpa2b1	IR	DIIR	188	1067	76	3.11E-04	0E+00	4.5E-05
Nfe2l2	IR	DIIR	189	1067	158	3.1E-04	0E+00	3.82E-05					NK-252,RTA-408,sulforaphane
Ruvbl1	IR	DIIR	190	173	135	3.09E-04	1.65E-01	3.99E-05
Arrb2	IR	DIIR	191	283	364	3.06E-04	6.49E-02	3.09E-05
Kcnma1	IR	DIIR	192	93	790	3.05E-04	6.28E-01	2.2E-05					BMS-191011,chlorzoxazone,cromoglicic-acid,estradiol,flindokalner,NS-11021,NS-1643,NS-19504,NS-8
Kif23	IR	DIIR	193	171	149	3.04E-04	1.74E-01	3.89E-05
Vegfa	IR	DIIR	194	309	153	3.03E-04	5.67E-02	3.85E-05					trometamol
Erbb2	IR	DIIR	195	531	566	3.02E-04	2E-02	2.55E-05					afatinib,ARRY-334543,AST-1306,AV-412,AZD8931,BIBX-1382,BMS-599626,BMS-690514,canertinib,CP-724714,CUDC-101,dacomitinib,FERb-033,GW-583340,lapatinib,mubritinib,neratinib,PD-168393,poziotinib,TAK-285,tucatinib,tyrphostin-AG-825,tyrphostin-AG-879,WAY-200070,WZ-4002,XL647
Eef1a1	IR	DIIR	196	1067	129	3.01E-04	0E+00	4.05E-05
Sin3a	IR	DIIR	197	1067	370	3E-04	0E+00	3.06E-05
Fgf10	DI	DIIR	198	193	8875	2.99E-04	1.21E-01	7.12E-07
Grb2	IR	DIIR	199	285	279	2.99E-04	6.38E-02	3.32E-05
Grn	IR	DIIR	200	1067	230	2.95E-04	0E+00	3.47E-05
Mapk3	IR	DIIR	201	1067	155	2.94E-04	0E+00	3.84E-05					CID-5458317,FR-180204,GDC-0994,ravoxertinib
Fyn	IR	DIIR	202	347	544	2.94E-04	4.52E-02	2.62E-05
Cfd	IR	DIIR	203	52	582	2.94E-04	1.44E+00	2.51E-05					BCX-1470
Fndc5	IR	DIIR	204	52	586	2.92E-04	1.44E+00	2.51E-05
Pparg	IR	DIIR	205	1067	83	2.91E-04	0E+00	4.44E-05					acetyl-farnesyl-cysteine,BADGE,balaglitazone,balsalazide,bardoxolone,bardoxolone-methyl,bezafibrate,bisphenol-A,ciglitazone,CINPA-1,darglitazone,edaglitazone,efatutazone,elafibranor,FH-535,glipizide,GW-1929,GW-9662,hemomex-s,indeglitazar,magnolol,mifobate,mitiglinide,nateglinide,NPC-15199,nTZDpa,pioglitazone,repaglinide,rosiglitazone,saroglitazar,SR-1664,S26948,T-0070907,telmisartan,tesaglitazar,…
Mapk1	IR	DIIR	206	325	107	2.91E-04	5.21E-02	4.22E-05					CHIR-99021,FR-180204,GDC-0994,olomoucine,ravoxertinib,TIC10,VX-11e
Ywhae	IR	DIIR	207	3	532	2.9E-04	8.17E+00	2.64E-05
Lmna	IR	DIIR	208	90	161	2.89E-04	6.77E-01	3.8E-05
Tfap2c	IR	DIIR	209	1067	341	2.88E-04	0E+00	3.13E-05
Nme2	IR	DIIR	210	138	220	2.87E-04	2.69E-01	3.5E-05
Dbn1	IR	DIIR	211	1067	411	2.87E-04	0E+00	2.97E-05
Stub1	IR	DIIR	212	1067	289	2.85E-04	0E+00	3.29E-05
Cdk4	IR	DIIR	213	1067	133	2.84E-04	0E+00	4.01E-05					abemaciclib,AMG-925,arcyriaflavin-a,NSC-625987,ON123300,palbociclib,PHA-848125,P276-00,ribociclib,ryuvidine,R547,SU9516
Banp	IR	DIIR	214	103	122	2.83E-04	4.6E-01	4.09E-05
Faf1	IR	DIIR	215	515	147	2.83E-04	2.09E-02	3.89E-05
Cd44	R		216	364	452	2.83E-04	4.17E-02	2.85E-05
Ywhaq	IR	DIIR	217	307	156	2.83E-04	5.68E-02	3.84E-05
Zbtb7b	IR	DIIR	218	118	234	2.83E-04	3.46E-01	3.46E-05
Tmod3	IR	DIIR	219	670	660	2.83E-04	1.1E-02	2.37E-05
Pml	IR	DIIR	220	1067	132	2.82E-04	0E+00	4.01E-05
Akt1	IR	DIIR	221	187	205	2.82E-04	1.33E-01	3.57E-05	81	CID-755673			A-674563,API-1,AZD5363,BMS-754807,CaMKII-IN-1,canertinib,GDC-0068,GSK2110183,hexamethylenebisacetamide,MK-2206,perifosine,SB-747651A,TIC10,triciribine,uprosertib
Epas1	IR	DIIR	222	1067	211	2.82E-04	0E+00	3.54E-05					PT-2385,TC-S-7009
Hsp90ab1	IR	DIIR	223	1067	116	2.82E-04	0E+00	4.14E-05					CCT018159,EC-144,NVP-AUY922,NVP-HSP990,SNX-5422
Cyld	IR	DIIR	224	1067	104	2.81E-04	0E+00	4.26E-05
Bub3	IR	DIIR	225	1067	115	2.8E-04	0E+00	4.14E-05
Casp3	IR	DIIR	226	1067	367	2.78E-04	0E+00	3.08E-05					amygdalin,AZ-10417808,DBeQ,emricasan,NQDI-1,PAC-1,PETCM,sanguinarium-chloride
Ikbkg	IR	DIIR	227	1067	127	2.76E-04	0E+00	4.06E-05
Mtor	IR	DIIR	228	134	332	2.74E-04	2.82E-01	3.17E-05					AP1903,AZD2014,AZD8055,AZ20,beta-hydroxy-beta-methylbutyrate,BGT226,CC-115,CC-223,chrysophanic-acid,CH5132799,compound-401,deforolimus,everolimus,GSK2126458,KU-0063794,LY3023414,MLN0128,NVP-BEZ235,OSI-027,palomid-529,PF-04691502,PF-05212384,PKI-179,PP242,SAR-245409,SB-2343,sirolimus,temsirolimus,torin-1,torin-2,VE-822,voxtalisib,WAY-600,WYE-125132,WYE-354,WYE-687,XL388
Map1b	IR	DIIR	229	1067	183	2.74E-04	0E+00	3.64E-05
Actg1	IR	DIIR	230	209	86	2.73E-04	1.07E-01	4.38E-05
Fbxo6	IR	DIIR	231	155	502	2.71E-04	2.2E-01	2.69E-05
Virma	IR	DIIR	232	14	515	2.71E-04	3.24E+00	2.67E-05
Ubc	IR	DIIR	233	44	335	2.7E-04	1.75E+00	3.15E-05
Cbx4	IR	DIIR	234	1067	435	2.7E-04	0E+00	2.88E-05
Vars1	IR	DIIR	235	216	151	2.69E-04	1.01E-01	3.86E-05
Gata1	IR	DIIR	236	1067	336	2.69E-04	0E+00	3.15E-05
Ncoa6	IR	DIIR	237	1067	117	2.69E-04	0E+00	4.13E-05
Lef1	IR	DIIR	238	1067	552	2.68E-04	0E+00	2.59E-05
Stat1	IR	DIIR	239	1067	165	2.67E-04	0E+00	3.76E-05					CKD-712
Hspa5	IR	DIIR	240	121	143	2.67E-04	3.39E-01	3.93E-05
Cit	IR	DIIR	241	115	184	2.67E-04	3.77E-01	3.64E-05
Nfix	IR	DIIR	242	1067	172	2.66E-04	0E+00	3.71E-05
Mta1	IR	DIIR	243	1067	168	2.65E-04	0E+00	3.72E-05
Atf2	IR	DIIR	244	1067	110	2.65E-04	0E+00	4.2E-05
Myh10	IR	DIIR	245	429	134	2.65E-04	3.14E-02	4E-05
Smarca2	IR	DIIR	246	76	109	2.64E-04	9.38E-01	4.2E-05
Prkn	IR	DIIR	247	1067	138	2.64E-04	0E+00	3.97E-05
Lasp1	IR	DIIR	248	1067	475	2.64E-04	0E+00	2.76E-05
Raf1	IR	DIIR	249	461	219	2.64E-04	2.62E-02	3.52E-05	27	Sorafenib			AZ-628,CEP-32496,dabrafenib,GW-5074,LY3009120,ML786,Ro-5126766,vemurafenib,ZM-336372
Ets1	IR	DIIR	250	1067	408	2.62E-04	0E+00	2.97E-05
Thbs1	IR	DIIR	251	1067	545	2.62E-04	0E+00	2.62E-05
Paqr3	DI	DIIR	252	956	9159	2.61E-04	2.92E-03	6.37E-07
Cct6a	IR	DIIR	253	509	170	2.6E-04	2.24E-02	3.71E-05
Trp53bp1	IR	DIIR	254	210	142	2.59E-04	1.04E-01	3.94E-05
Actc1	IR	DIIR	255	611	426	2.59E-04	1.49E-02	2.93E-05
Prc1	IR	DIIR	256	110	204	2.59E-04	3.89E-01	3.58E-05					PRT4165
Ncoa3	IR	DIIR	257	1067	238	2.58E-04	0E+00	3.45E-05
Daxx	IR	DIIR	258	1067	190	2.55E-04	0E+00	3.63E-05
Racgap1	IR	DIIR	259	1067	119	2.55E-04	0E+00	4.11E-05
Sirt6	IR	DIIR	260	1067	215	2.53E-04	0E+00	3.53E-05
Svil	IR	DIIR	261	1067	430	2.53E-04	0E+00	2.92E-05
Actn2	IR	DIIR	262	237	459	2.52E-04	8.29E-02	2.81E-05
Hsp90aa1	IR	DIIR	263	1067	139	2.52E-04	0E+00	3.96E-05					alvespimycin,AT13387,BIIB021,CCT018159,EC-144,ganetespib,gedunin,geldanamycin,nedocromil,NVP-AUY922,NVP-HSP990,PU-H71,retaspimycin,rhein,SNX-5422,tanespimycin,VER-49009
Fgfr1	IR	DIIR	264	207	664	2.51E-04	1.07E-01	2.36E-05	27	Sorafenib			brivanib,CH-5183284,erdafitinib,LY2874455,NVP-BGJ398,PD-161570,RG1530,SUN-11602
Trim14	IR	DIIR	265	633	405	2.5E-04	1.35E-02	2.98E-05
Hnrnpu	IR	DIIR	266	125	179	2.5E-04	3.11E-01	3.68E-05
Smc1a	IR	DIIR	267	222	288	2.5E-04	9.42E-02	3.29E-05
Gsk3b	IR	DIIR	268	1067	118	2.49E-04	0E+00	4.13E-05					A-1070722,AR-A014418,AT7867,AZD1080,AZD2858,CDK1-5-inhibitor,CHIR-98014,CHIR-99021,GSK-3-inhibitor-IX,indirubin-3-monoxime,JW-67,kenpaullone,LY2090314,PF-573228,SB-216763,SB-415286,TCS-2002,tideglusib,TWS-119,1-azakenpaullone
Rps4x	IR	DIIR	269	1067	126	2.49E-04	0E+00	4.08E-05
Nanog	IR	DIIR	270	1067	286	2.48E-04	0E+00	3.29E-05
Kif14	IR	DIIR	271	94	330	2.47E-04	6.25E-01	3.18E-05
Abcg2	DI	DIIR	272	212	9411	2.47E-04	1.02E-01	5.84E-07					cyclovalone,KS-176
Cttn	IR	DIIR	273	500	643	2.47E-04	2.31E-02	2.39E-05
Itm2b	IR	DIIR	274	149	708	2.46E-04	2.38E-01	2.29E-05
Syk	IR	DIIR	275	1067	761	2.46E-04	0E+00	2.23E-05					BAY-61-3606,ER-27319,fostamatinib,GS-9973,PRT062070,PRT062607,R112,R406,3,4-methylenedioxy-beta-nitrostyrene
Bcor	IR	DIIR	276	1067	189	2.46E-04	0E+00	3.63E-05
Trim33	IR	DIIR	277	334	486	2.44E-04	4.79E-02	2.74E-05
Plk1	IR	DIIR	278	205	423	2.42E-04	1.11E-01	2.93E-05	81	CID-755673			BI-2536,GSK461364,GW-843682X,HMN-214,NMS-1286937,rigosertib,SBE-13,TAK-960,volasertib
A2m	IR	DIIR	279	282	497	2.42E-04	6.5E-02	2.71E-05
Rpl28	IR	DIIR	280	346	202	2.41E-04	4.55E-02	3.59E-05
Ppp2r1a	IR	DIIR	281	266	121	2.41E-04	7.2E-02	4.1E-05
Cops6	IR	DIIR	282	298	284	2.39E-04	5.85E-02	3.3E-05
Tbx20	DI	DIIR	283	552	9366	2.39E-04	1.83E-02	5.92E-07
Ilf3	IR	DIIR	284	1067	174	2.36E-04	0E+00	3.7E-05
Rbbp4	IR	DIIR	285	1067	396	2.36E-04	0E+00	2.99E-05
Gabarapl1	IR	DIIR	286	1067	436	2.36E-04	0E+00	2.88E-05
Myo1b	IR	DIIR	287	650	567	2.35E-04	1.26E-02	2.55E-05
Shh	DI	DIIR	288	432	9548	2.35E-04	3.1E-02	5.6E-07					SANT-1,SANT-2
Pink1	IR	DIIR	289	1067	144	2.35E-04	0E+00	3.93E-05
Xpo7	IR	DIIR	290	268	226	2.34E-04	7.05E-02	3.49E-05
Msh2	IR	DIIR	291	1067	217	2.34E-04	0E+00	3.52E-05
Dnm2	IR	DIIR	292	1067	326	2.34E-04	0E+00	3.18E-05					dynasore
Fancd2	IR	DIIR	293	82	402	2.34E-04	7.97E-01	2.98E-05
Pxn	IR	DIIR	294	692	733	2.34E-04	1.02E-02	2.26E-05
Cul2	IR	DIIR	295	1067	160	2.33E-04	0E+00	3.81E-05
Nfkbia	IR	DIIR	296	1067	464	2.32E-04	0E+00	2.79E-05					BAY-11-7085,GS-143
Atxn1	IR	DIIR	297	521	413	2.32E-04	2.04E-02	2.97E-05
Skp1	IR	DIIR	298	378	315	2.32E-04	3.81E-02	3.21E-05
Pcbp1	IR	DIIR	299	190	131	2.32E-04	1.25E-01	4.05E-05
Polr2a	IR	DIIR	300	1067	455	2.31E-04	0E+00	2.83E-05					dactinomycin
Hnrnpd	IR	DIIR	301	1067	233	2.31E-04	0E+00	3.46E-05
Cebpb	IR	DIIR	302	1067	191	2.3E-04	0E+00	3.63E-05
Trrap	IR	DIIR	303	1067	307	2.3E-04	0E+00	3.23E-05
Trim24	IR	DIIR	304	203	128	2.3E-04	1.12E-01	4.06E-05
Prkce	IR	DIIR	305	1067	140	2.28E-04	0E+00	3.96E-05	100	Gö-6976,Ro 32-0432.HCl			ingenol,ingenol-mebutate
Fbxw7	IR	DIIR	306	1067	177	2.27E-04	0E+00	3.69E-05
Vcp	IR	DIIR	307	407	383	2.27E-04	3.34E-02	3.03E-05					CB-5083,NMS-873
Ago2	IR	DIIR	308	275	276	2.27E-04	6.76E-02	3.32E-05
Mybl2	IR	DIIR	309	1067	317	2.27E-04	0E+00	3.21E-05
Gatad2a	IR	DIIR	310	1067	188	2.26E-04	0E+00	3.63E-05
Tubb2a	IR	DIIR	311	1067	294	2.26E-04	0E+00	3.28E-05	15	Taxol
Ruvbl2	IR	DIIR	312	416	344	2.26E-04	3.3E-02	3.12E-05
Usp9x	IR	DIIR	313	1067	454	2.25E-04	0E+00	2.83E-05					WP1130
Terf1	IR	DIIR	314	140	371	2.25E-04	2.6E-01	3.06E-05
Sqstm1	IR	DIIR	315	1067	186	2.24E-04	0E+00	3.64E-05
Tgfb1	IR	DIIR	316	1067	254	2.23E-04	0E+00	3.38E-05					D-4476,F351
Fus	IR	DIIR	317	192	246	2.23E-04	1.22E-01	3.41E-05
Klf5	IR	DIIR	318	1067	207	2.22E-04	0E+00	3.56E-05
Cops5	IR	DIIR	319	425	163	2.22E-04	3.19E-02	3.77E-05
Cux1	IR	DIIR	320	1067	296	2.22E-04	0E+00	3.27E-05
Trim25	IR	DIIR	321	65	561	2.22E-04	1.09E+00	2.58E-05
Mcm5	IR	DIIR	322	231	206	2.21E-04	8.44E-02	3.56E-05
Shc1	IR	DIIR	323	470	865	2.2E-04	2.58E-02	2.12E-05
Mettl3	IR	DIIR	324	63	136	2.2E-04	1.16E+00	3.97E-05
Xrcc6	IR	DIIR	325	1067	248	2.2E-04	0E+00	3.41E-05
Sumo1	IR	DIIR	326	1067	305	2.2E-04	0E+00	3.24E-05
Traf6	IR	DIIR	327	1067	272	2.2E-04	0E+00	3.33E-05
Rad23b	IR	DIIR	328	1067	328	2.2E-04	0E+00	3.18E-05
Prkcb	IR	DIIR	329	1067	480	2.18E-04	0E+00	2.75E-05	0,33,52,81,100	Gö-6976,Genistein,Gö-6983,CID-755673,Ro 32-0432.HCl			CGP-53353,go-6983,ingenol-mebutate
Chuk	IR	DIIR	330	1067	148	2.17E-04	0E+00	3.89E-05					aminosalicylate,arctigenin,BMS-345541
Rel	IR	DIIR	331	1067	466	2.17E-04	0E+00	2.78E-05
Vdr	R		332	1067	541	2.17E-04	0E+00	2.62E-05					alfacalcidol,calcifediol,calcipotriol,calcitriol,cholecalciferol,dihydrotachysterol,doxercalciferol,eldecalcitol,ercalcitriol,ergocalciferol,falecalcitriol,lithocholic-acid,maxacalcitol,paricalcitol,secalciferol,seocalcitol,tacalcitol
Impdh2	IR	DIIR	333	360	672	2.16E-04	4.29E-02	2.35E-05					AVN-944,BMS-566419,mercaptopurine,mycophenolate-mofetil,mycophenolic-acid,polyinosine,ribavirin,thioguanine
Snw1	IR	DIIR	334	1067	322	2.16E-04	0E+00	3.19E-05
Ntrk1	IR	DIIR	335	129	428	2.16E-04	3.03E-01	2.92E-05	0,73	Gö-6976,GNF 5837			entrectinib,GNF-5837,GW-441756,GW-5074,larotrectinib,lestaurtinib,PHA-848125,tyrphostin-AG-879
Chd7	IR	DIIR	336	1067	169	2.16E-04	0E+00	3.71E-05
Hsp90b1	IR	DIIR	337	1067	171	2.15E-04	0E+00	3.71E-05
Ewsr1	IR	DIIR	338	328	152	2.15E-04	5.02E-02	3.85E-05					YK-4-279
Mib1	IR	DIIR	339	101	730	2.15E-04	4.81E-01	2.26E-05
Chmp4b	IR	DIIR	340	196	354	2.15E-04	1.18E-01	3.11E-05
Uba52	IR	DIIR	341	160	218	2.14E-04	1.94E-01	3.52E-05
Smarcb1	IR	DIIR	342	1067	268	2.13E-04	0E+00	3.35E-05
Ppara	IR	DIIR	343	1067	850	2.13E-04	0E+00	2.14E-05					bezafibrate,cetaben,ciprofibrate,clofibrate,clofibric-acid,CP-775146,elafibranor,etofibrate,etofylline-clofibrate,fenofibrate,fenofibric-acid,gemfibrozil,GW-501516,GW-6471,GW-7647,indeglitazar,oleoylethanolamide,pirinixic-acid,saroglitazar,tesaglitazar
Hadha	IR	DIIR	344	1067	298	2.13E-04	0E+00	3.26E-05
Eef1d	IR	DIIR	345	1067	334	2.11E-04	0E+00	3.16E-05
Syncrip	IR	DIIR	346	398	150	2.11E-04	3.44E-02	3.89E-05
Sfpq	IR	DIIR	347	1067	252	2.11E-04	0E+00	3.4E-05
Cftr	IR	DIIR	348	1067	533	2.1E-04	0E+00	2.64E-05					capsaicin,CFTRinh-172,felodipine,glafenine,IOWH032,ivacaftor,lumacaftor,nimodipine
Cd81	IR	DIIR	349	797	1586	2.09E-04	5.79E-03	1.36E-05
Map2k3	IR	DIIR	350	1067	414	2.09E-04	0E+00	2.97E-05
Hnrnpa1	IR	DIIR	351	1067	292	2.09E-04	0E+00	3.28E-05
Ccnd1	IR	DIIR	352	1067	1042	2.08E-04	0E+00	1.95E-05					arcyriaflavin-a,briciclib
Itgav	IR	DIIR	353	424	1622	2.08E-04	3.19E-02	1.32E-05					ATN-161,cilengitide,integrin-antagonist-1,SB-683698
Egfr	IR	DIIR	354	294	424	2.07E-04	6.01E-02	2.93E-05	33	Genistein			afatinib,AG-490,AP26113,AST-1306,AV-412,AZD3759,AZD8931,AZ5104,BIBU-1361,BIBX-1382,BMS-599626,BMS-690514,brigatinib,canertinib,CGP-52411,CGP-53353,chrysophanic-acid,CNX-2006,CUDC-101,dacomitinib,EGF816,erbstatin-analog,erlotinib,gefitinib,GW-583340,HKI-357,icotinib,lapatinib,lidocaine,mubritinib,neratinib,olmutinib,OSI-420,osimertinib,PD-153035,PD-158780,PD-168393,pelitinib,PKI-166,poziotinib,roc…
Hnrnph1	IR	DIIR	355	124	195	2.07E-04	3.19E-01	3.61E-05
Ddx5	IR	DIIR	356	1067	536	2.07E-04	0E+00	2.63E-05
Cdc6	IR	DIIR	357	589	349	2.06E-04	1.65E-02	3.12E-05
Atxn3	IR	DIIR	358	565	256	2.06E-04	1.76E-02	3.38E-05
Rangap1	IR	DIIR	359	433	200	2.06E-04	3.07E-02	3.59E-05
Pou5f1	IR	DIIR	360	1067	379	2.05E-04	0E+00	3.05E-05					OAC2,O4I1
Med1	IR	DIIR	361	1067	416	2.05E-04	0E+00	2.97E-05
Timm50	IR	DIIR	362	316	216	2.04E-04	5.45E-02	3.53E-05
Ywhab	IR	DIIR	363	126	510	2.04E-04	3.11E-01	2.68E-05
Cct3	IR	DIIR	364	324	159	2.04E-04	5.21E-02	3.82E-05
Cand1	IR	DIIR	365	1067	167	2.04E-04	0E+00	3.73E-05
Sdcbp	IR	DIIR	366	184	460	2.03E-04	1.45E-01	2.81E-05
Rps15a	IR	DIIR	367	1067	277	2.03E-04	0E+00	3.32E-05
Iqgap1	IR	DIIR	368	1067	491	2.03E-04	0E+00	2.73E-05
Dkk1	DI	DIIR	369	345	9959	2.02E-04	4.56E-02	4.86E-07					KY02111
Agr2	IR	DIIR	370	179	636	2.02E-04	1.52E-01	2.4E-05
Khdrbs1	IR	DIIR	371	1067	192	2.01E-04	0E+00	3.62E-05
Spi1	IR	DIIR	372	1067	321	2.01E-04	0E+00	3.19E-05
Rpl10a	IR	DIIR	373	1067	333	2.01E-04	0E+00	3.17E-05
Elavl1	IR	DIIR	374	55	319	2.01E-04	1.3E+00	3.2E-05
Cct2	IR	DIIR	375	238	316	2.01E-04	8.28E-02	3.21E-05
Atr	IR	DIIR	376	1067	193	2E-04	0E+00	3.62E-05					AZD6738,AZ20,CGK-733,NVP-BEZ235,schisandrin-B,VE-821,VE-822
Nap1l1	IR	DIIR	377	1067	443	2E-04	0E+00	2.87E-05
Nf2	IR	DIIR	378	1067	469	1.99E-04	0E+00	2.78E-05
Hmga1	IR	DIIR	379	1067	229	1.99E-04	0E+00	3.47E-05
Zbtb16	IR	DIIR	380	1067	390	1.99E-04	0E+00	3.01E-05
Birc3	IR	DIIR	381	202	242	1.99E-04	1.13E-01	3.44E-05					AZD5582,GDC-0152,SM-164
Hdac4	IR	DIIR	382	1067	297	1.99E-04	0E+00	3.26E-05					LMK-235,tasquinimod
Ncor2	IR	DIIR	383	1067	682	1.99E-04	0E+00	2.33E-05
Hira	IR	DIIR	384	1067	221	1.99E-04	0E+00	3.5E-05
Lmnb1	IR	DIIR	385	1067	198	1.98E-04	0E+00	3.6E-05
Agrn	IR	DIIR	386	389	1441	1.97E-04	3.57E-02	1.49E-05
Bag6	IR	DIIR	387	482	1253	1.97E-04	2.5E-02	1.71E-05
Rps19	IR	DIIR	388	1067	187	1.97E-04	0E+00	3.63E-05
Prpf40a	IR	DIIR	389	230	176	1.97E-04	8.66E-02	3.69E-05
Ubqln2	IR	DIIR	390	177	358	1.96E-04	1.53E-01	3.11E-05
Rbm39	IR	DIIR	391	1067	299	1.96E-04	0E+00	3.26E-05
Eef1g	IR	DIIR	392	461	513	1.96E-04	2.62E-02	2.67E-05
Myo1c	IR	DIIR	393	1067	585	1.96E-04	0E+00	2.51E-05
Sf3a1	IR	DIIR	394	1067	306	1.96E-04	0E+00	3.24E-05
Rpl11	IR	DIIR	395	1067	283	1.96E-04	0E+00	3.31E-05
Dnaja3	IR	DIIR	396	1067	259	1.96E-04	0E+00	3.37E-05
Ccl2	R		397	233	203	1.96E-04	8.33E-02	3.58E-05					bindarit,mimosine,RS-504393
Ctbp1	IR	DIIR	398	1067	401	1.95E-04	0E+00	2.98E-05
L3mbtl2	IR	DIIR	399	1067	451	1.95E-04	0E+00	2.85E-05
Zbtb17	IR	DIIR	400	418	278	1.95E-04	3.28E-02	3.32E-05
Dyrk1a	IR	DIIR	401	385	599	1.95E-04	3.64E-02	2.48E-05					KH-CB19,TC-S-7004,TG-003
Itga4	IR	DIIR	402	233	369	1.95E-04	8.33E-02	3.07E-05					BIO-1211,BIO-5192,CT-7758,firategrast,SB-683698,TCS-2314
Sp3	IR	DIIR	403	1067	934	1.95E-04	0E+00	2.05E-05
Slc25a5	IR	DIIR	404	1067	384	1.94E-04	0E+00	3.02E-05					clodronic-acid
Numa1	IR	DIIR	405	1067	199	1.94E-04	0E+00	3.6E-05
Hax1	IR	DIIR	406	153	610	1.93E-04	2.31E-01	2.45E-05
Hsph1	IR	DIIR	407	490	440	1.93E-04	2.39E-02	2.88E-05
E2f6	IR	DIIR	408	1067	232	1.93E-04	0E+00	3.47E-05
Ccna2	IR	DIIR	409	1067	407	1.93E-04	0E+00	2.98E-05					CR8-(R),NU-2058,NU-6027,SB-216763
Rpl3	IR	DIIR	410	1067	209	1.92E-04	0E+00	3.55E-05					cycloheximide,homoharringtonine
Rpl23	IR	DIIR	411	1067	225	1.92E-04	0E+00	3.49E-05
Cdk6	IR	DIIR	412	1067	260	1.92E-04	0E+00	3.37E-05					abemaciclib,AMG-925,chrysin,fisetin,palbociclib,ribociclib
Prkaca	IR	DIIR	413	1067	350	1.92E-04	0E+00	3.12E-05	33	Genistein			A-674563,AT7867,bucladesine,CW-008,fasudil,H-89,hydroxyfasudil
Ddb1	IR	DIIR	414	1067	691	1.92E-04	0E+00	2.32E-05
H1f2	IR	DIIR	415	239	235	1.91E-04	8.26E-02	3.46E-05
Cdc73	IR	DIIR	416	1067	182	1.91E-04	0E+00	3.65E-05
Apex1	IR	DIIR	417	132	310	1.91E-04	2.85E-01	3.22E-05					lucanthone,methoxyamine
Rps13	IR	DIIR	418	1067	311	1.91E-04	0E+00	3.22E-05
Tmpo	IR	DIIR	419	1067	339	1.91E-04	0E+00	3.13E-05
Col1a1	IR	DIIR	420	1067	477	1.91E-04	0E+00	2.75E-05					halofuginone
Ppp1cc	IR	DIIR	421	1067	175	1.91E-04	0E+00	3.69E-05
Wwp2	IR	DIIR	422	274	392	1.9E-04	6.79E-02	3E-05
Rpl7a	IR	DIIR	423	1067	320	1.89E-04	0E+00	3.19E-05
Ptk2	IR	DIIR	424	698	1074	1.89E-04	9.65E-03	1.92E-05					defactinib,NVP-TAE226,PF-431396,PF-562271,Y-11
Rpl6	IR	DIIR	425	1067	368	1.89E-04	0E+00	3.07E-05
Pgls	IR	DIIR	426	122	1346	1.88E-04	3.31E-01	1.59E-05
Cul3	IR	DIIR	427	232	196	1.88E-04	8.38E-02	3.61E-05
Usp10	IR	DIIR	428	514	470	1.87E-04	2.09E-02	2.78E-05					spautin-1
Obsl1	IR	DIIR	429	356	329	1.87E-04	4.32E-02	3.18E-05
Lgals1	IR	DIIR	430	227	1321	1.87E-04	8.93E-02	1.63E-05
Ccnb1	IR	DIIR	431	1067	308	1.86E-04	0E+00	3.23E-05					kenpaullone,1-azakenpaullone
Fbxo32	IR	DIIR	432	1067	805	1.86E-04	0E+00	2.18E-05
Fmr1	IR	DIIR	433	1067	208	1.86E-04	0E+00	3.56E-05
Mapk14	IR	DIIR	434	1067	295	1.86E-04	0E+00	3.27E-05					AL-8697,AMG-548,CMPD-1,doramapimod,EO-1428,GW-788388,JX-401,losmapimod,LY2228820,ML3403,pexmetinib,PH-797804,QX-314,RWJ-67657,SB-239063,SB-242235,SD-169,semapimod,skepinone-L,SKF-86002,SX-011,TA-01,TAK-715,talmapimod,tie2-kinase-inhibitor,tyrphostin-AG-1478,VX-745,ZM-336372
Mycbp2	IR	DIIR	435	1067	281	1.85E-04	0E+00	3.31E-05
Tubb4a	IR	DIIR	436	657	499	1.85E-04	1.2E-02	2.7E-05	15	Taxol
Kpna7	DI	DIIR	437	903	10234	1.85E-04	4.13E-03	4.43E-07
Prpf8	IR	DIIR	438	1067	412	1.85E-04	0E+00	2.97E-05
Trp63	IR	DIIR	439	1067	213	1.84E-04	0E+00	3.54E-05
Pak1	IR	DIIR	440	483	409	1.84E-04	2.49E-02	2.97E-05					FRAX486,IPA-3,NVS-PAK1-1
Mecom	IR	DIIR	441	1067	550	1.84E-04	0E+00	2.6E-05
Lck	IR	DIIR	442	530	1239	1.83E-04	2.01E-02	1.74E-05					CGP-57380,GW-788388,PP-2,saracatinib,SRC-kinase-inhibitor-I,TC-S-7003,tozasertib,WH-4-023,ZM-336372
Gja1	IR	DIIR	443	372	979	1.83E-04	4.05E-02	1.99E-05
Esr2	IR	DIIR	444	116	397	1.83E-04	3.69E-01	2.99E-05					AC-186,bazedoxifene,bisphenol-A,bithionol,chlorotrianisene,dehydroepiandrosterone-sulfate,diarylpropionitrile,diethylstilbestrol,equol,erteberel,estradiol,estramustine,estramustine-phosphate,estriol,estrone,estropipate,ethinyl-estradiol,fosfestrol,fulvestrant,hexestrol,lasofoxifene,morin,naringenin,ospemifene,PHTPP,prinaberel,quinestrol,raloxifene,WAY-200070,Y-134,ZK-164015
Ccar2	IR	DIIR	445	1067	231	1.82E-04	0E+00	3.47E-05
Smad7	IR	DIIR	446	1067	347	1.82E-04	0E+00	3.12E-05
Srrt	IR	DIIR	447	243	214	1.82E-04	8.02E-02	3.54E-05
Cul4b	IR	DIIR	448	1067	514	1.81E-04	0E+00	2.67E-05
Ptgs2	IR	DIIR	449	504	343	1.81E-04	2.3E-02	3.13E-05					aceclofenac,acemetacin,amfenac,aminosalicylate,ampiroxicam,amtolmetin-guacil,arundic-acid,asaraldehyde,azapropazone,balsalazide,bendazac,bromfenac,carprofen,celecoxib,cicloprofen,clonixin,deracoxib,diflunisal,dihomo-gamma-linolenic-acid,doconexent,DUP-697,epirizole,etodolac,etofenamate,etoricoxib,felbinac-ethyl,fenbufen,fentiazac,firocoxib,FK-3311,floctafenine,flurbiprofen-(S)-(+),fosfosal,gamma-…
Hnrnpa0	IR	DIIR	450	1067	240	1.81E-04	0E+00	3.44E-05
Eif4b	IR	DIIR	451	270	583	1.8E-04	6.91E-02	2.51E-05
Hnrnpk	IR	DIIR	452	1067	266	1.8E-04	0E+00	3.35E-05
Med12	IR	DIIR	453	1067	431	1.8E-04	0E+00	2.91E-05
Mcm2	IR	DIIR	454	280	267	1.8E-04	6.63E-02	3.35E-05
Stau1	IR	DIIR	455	1067	227	1.79E-04	0E+00	3.49E-05
Rpl8	IR	DIIR	456	1067	304	1.79E-04	0E+00	3.24E-05
Cep250	IR	DIIR	457	189	236	1.79E-04	1.26E-01	3.46E-05
Ogt	IR	DIIR	458	1067	270	1.79E-04	0E+00	3.34E-05
Cse1l	IR	DIIR	459	350	212	1.79E-04	4.45E-02	3.54E-05
Prkaa1	IR	DIIR	460	1067	253	1.78E-04	0E+00	3.38E-05					phenformin,ZLN024
Foxp3	IR	DIIR	461	368	592	1.78E-04	4.1E-02	2.49E-05
Abl1	IR	DIIR	462	1067	734	1.77E-04	0E+00	2.26E-05					bafetinib,flumatinib,GNF-2,GNF-5,GZD824,KW-2449,LDN-212854,metatinib,nilotinib,PP-2,PPY-A,saracatinib
Ptch1	IR	DIIR	463	453	1029	1.77E-04	2.79E-02	1.96E-05
Cdc27	IR	DIIR	464	1067	346	1.76E-04	0E+00	3.12E-05
Fubp3	IR	DIIR	465	331	223	1.76E-04	4.85E-02	3.5E-05
Lamp2	IR	DIIR	466	81	678	1.75E-04	8.32E-01	2.34E-05
Itgb1	IR	DIIR	467	603	1590	1.75E-04	1.56E-02	1.36E-05	100	RGD peptide			ATN-161,BIO-1211,BIO-5192,BTT-3033,SB-683698,TC-I-15,TCS-2314
Smarcc1	IR	DIIR	468	1067	725	1.74E-04	0E+00	2.27E-05
Bag3	IR	DIIR	469	312	509	1.74E-04	5.52E-02	2.68E-05
Tab2	IR	DIIR	470	1067	273	1.74E-04	0E+00	3.33E-05
Setx	IR	DIIR	471	1067	247	1.74E-04	0E+00	3.41E-05
Hnrnpab	IR	DIIR	472	1067	262	1.74E-04	0E+00	3.37E-05
Siah2	IR	DIIR	473	1067	500	1.73E-04	0E+00	2.7E-05
Map3k1	IR	DIIR	474	1067	228	1.73E-04	0E+00	3.48E-05					AZD8330,PD-184352
Tfe3	IR	DIIR	475	515	224	1.73E-04	2.09E-02	3.49E-05
U2af2	IR	DIIR	476	1067	338	1.73E-04	0E+00	3.14E-05
Myc	IR	DIIR	477	1067	675	1.73E-04	0E+00	2.34E-05					TWS-119
Rnf123	IR	DIIR	478	167	1203	1.73E-04	1.77E-01	1.78E-05
Mapt	IR	DIIR	479	218	517	1.73E-04	9.89E-02	2.67E-05					leucomethylene-blue
Nedd8	IR	DIIR	480	1067	244	1.72E-04	0E+00	3.42E-05
Rbbp5	IR	DIIR	481	1067	400	1.72E-04	0E+00	2.98E-05
Terf2	IR	DIIR	482	170	243	1.72E-04	1.74E-01	3.43E-05
Hsd3b4	IR	DIIR	483	180	1664	1.72E-04	1.51E-01	1.29E-05
Bptf	IR	DIIR	484	1067	250	1.72E-04	0E+00	3.4E-05
Rbl1	IR	DIIR	485	1067	285	1.71E-04	0E+00	3.29E-05
Cd4	IR	DIIR	486	352	612	1.71E-04	4.35E-02	2.45E-05
Pabpc4	IR	DIIR	487	1067	249	1.71E-04	0E+00	3.41E-05
Sf3b1	IR	DIIR	488	1067	274	1.7E-04	0E+00	3.33E-05
Ubqln4	IR	DIIR	489	161	849	1.7E-04	1.88E-01	2.14E-05
Fbp1	IR	DIIR	490	1067	269	1.7E-04	0E+00	3.34E-05					CS-917,MDL-29951
Ttn	IR	DIIR	491	446	562	1.69E-04	2.9E-02	2.58E-05
Acta1	IR	DIIR	492	1067	362	1.69E-04	0E+00	3.1E-05					latrunculin-B,sucrose
E2f1	IR	DIIR	493	1067	251	1.69E-04	0E+00	3.4E-05
Med4	IR	DIIR	494	483	524	1.69E-04	2.49E-02	2.65E-05
Actl6a	IR	DIIR	495	1067	797	1.69E-04	0E+00	2.19E-05
Cops2	IR	DIIR	496	1067	287	1.68E-04	0E+00	3.29E-05
Gtf2i	IR	DIIR	497	1067	765	1.68E-04	0E+00	2.23E-05
Lemd3	IR	DIIR	498	430	621	1.68E-04	3.12E-02	2.44E-05
Mga	IR	DIIR	499	1067	398	1.68E-04	0E+00	2.99E-05
Smarce1	IR	DIIR	500	1067	843	1.68E-04	0E+00	2.15E-05
Igf2bp1	IR	DIIR	501	452	257	1.67E-04	2.81E-02	3.37E-05
Vps72	IR	DIIR	502	1067	303	1.67E-04	0E+00	3.24E-05
Fbl	IR	DIIR	503	1067	420	1.67E-04	0E+00	2.95E-05
Rnf2	IR	DIIR	504	1067	584	1.67E-04	0E+00	2.51E-05
Irs1	IR	DIIR	505	273	418	1.66E-04	6.79E-02	2.96E-05
Dsp	IR	DIIR	506	1067	255	1.66E-04	0E+00	3.38E-05
Snca	IR	DIIR	507	1067	543	1.66E-04	0E+00	2.62E-05					SMER-28
Lcor	IR	DIIR	508	1067	241	1.66E-04	0E+00	3.44E-05
Psmd1	IR	DIIR	509	667	1163	1.66E-04	1.11E-02	1.83E-05
Psma3	IR	DIIR	510	1067	478	1.66E-04	0E+00	2.75E-05
Tcp1	IR	DIIR	511	510	264	1.66E-04	2.2E-02	3.36E-05
Rpn1	IR	DIIR	512	69	340	1.66E-04	1E+00	3.13E-05
Lima1	IR	DIIR	513	650	655	1.66E-04	1.26E-02	2.37E-05
Tuba1b	IR	DIIR	514	1067	337	1.66E-04	0E+00	3.15E-05
Aurkb	IR	DIIR	515	1067	450	1.66E-04	0E+00	2.86E-05					AMG900,barasertib,barasertib-HQPA,BI-847325,CCT129202,CCT137690,CGP-57380,CYC116,GSK1070916,GSK2334470,hesperadin,hesperidin,JNJ-7706621,KW-2449,MK-5108,PF-03814735,PHA-680632,reversine,SNS-314,TAK-901,tozasertib,ZM-447439
Creb1	IR	DIIR	516	1067	709	1.65E-04	0E+00	2.29E-05
Egln3	IR	DIIR	517	342	472	1.65E-04	4.72E-02	2.77E-05					FG-4592
Rpl27a	IR	DIIR	518	1067	314	1.64E-04	0E+00	3.21E-05
Ubr4	IR	DIIR	519	1067	461	1.64E-04	0E+00	2.8E-05
Ddx3x	IR	DIIR	520	1067	593	1.64E-04	0E+00	2.49E-05
Sirt2	IR	DIIR	521	1067	697	1.63E-04	0E+00	2.31E-05					AK-7,SirReal-2,sirtinol,tenovin-6
Suz12	IR	DIIR	522	1067	903	1.63E-04	0E+00	2.08E-05
Huwe1	IR	DIIR	523	620	356	1.63E-04	1.43E-02	3.11E-05
Mki67	IR	DIIR	524	1067	360	1.63E-04	0E+00	3.1E-05
Sptbn1	IR	DIIR	525	1067	410	1.63E-04	0E+00	2.97E-05
Bag2	IR	DIIR	526	1067	441	1.62E-04	0E+00	2.87E-05
Hells	IR	DIIR	527	1067	309	1.61E-04	0E+00	3.22E-05
Usp15	IR	DIIR	528	236	275	1.61E-04	8.29E-02	3.33E-05
Epha2	IR	DIIR	529	632	623	1.61E-04	1.35E-02	2.43E-05
Cct5	IR	DIIR	530	1067	361	1.61E-04	0E+00	3.1E-05
Lgals3	IR	DIIR	531	303	1792	1.6E-04	5.76E-02	1.18E-05
Mecp2	IR	DIIR	532	1067	530	1.6E-04	0E+00	2.64E-05
Foxo3	IR	DIIR	533	1067	352	1.6E-04	0E+00	3.11E-05
Msh6	IR	DIIR	534	1067	355	1.6E-04	0E+00	3.11E-05
Rps8	IR	DIIR	535	1067	318	1.6E-04	0E+00	3.2E-05
G3bp1	IR	DIIR	536	448	521	1.6E-04	2.88E-02	2.66E-05
Nolc1	IR	DIIR	537	1067	265	1.6E-04	0E+00	3.36E-05
Tbp	IR	DIIR	538	1067	494	1.6E-04	0E+00	2.72E-05
Plec	IR	DIIR	539	1067	824	1.59E-04	0E+00	2.17E-05
Ptprs	IR	DIIR	540	194	739	1.59E-04	1.21E-01	2.26E-05					alendronate,etidronic-acid
Ndn	IR	DIIR	541	165	366	1.58E-04	1.85E-01	3.08E-05
Hexim1	IR	DIIR	542	1067	526	1.58E-04	0E+00	2.65E-05
Rps18	IR	DIIR	543	1067	639	1.58E-04	0E+00	2.39E-05
Psmd4	IR	DIIR	544	240	357	1.57E-04	8.23E-02	3.11E-05
Zbtb7a	IR	DIIR	545	1067	1051	1.57E-04	0E+00	1.94E-05
Tardbp	IR	DIIR	546	412	271	1.57E-04	3.3E-02	3.33E-05
Wdtc1	IR	DIIR	547	277	448	1.57E-04	6.69E-02	2.86E-05
Med6	IR	DIIR	548	1067	263	1.57E-04	0E+00	3.37E-05
Med23	IR	DIIR	549	1067	463	1.56E-04	0E+00	2.8E-05
Xpo1	IR	DIIR	550	139	348	1.56E-04	2.62E-01	3.12E-05					elactocin,KPT-185,KPT-276,selinexor
Rybp	IR	DIIR	551	1067	555	1.56E-04	0E+00	2.59E-05
Uhrf1	IR	DIIR	552	1067	391	1.56E-04	0E+00	3E-05
Disc1	IR	DIIR	553	314	1157	1.56E-04	5.48E-02	1.84E-05
Tfcp2	IR	DIIR	554	1067	381	1.56E-04	0E+00	3.04E-05
Vcam1	IR	DIIR	555	1067	290	1.55E-04	0E+00	3.29E-05					succinobucol
Kat2a	IR	DIIR	556	1067	642	1.55E-04	0E+00	2.39E-05
Dlst	IR	DIIR	557	99	877	1.55E-04	5.38E-01	2.11E-05
Prkcz	IR	DIIR	558	1067	520	1.55E-04	0E+00	2.66E-05	52	Gö-6983			GF109203X,go-6983
Ankrd11	IR	DIIR	559	286	377	1.55E-04	6.3E-02	3.05E-05
Rps17	IR	DIIR	560	1067	647	1.55E-04	0E+00	2.38E-05
Fgfr4	IR	DIIR	561	1067	750	1.54E-04	0E+00	2.24E-05					BLU9931,erdafitinib,LY2874455,NVP-BGJ398
Ywhag	IR	DIIR	562	242	382	1.54E-04	8.22E-02	3.04E-05
Cav3	IR	DIIR	563	359	1347	1.54E-04	4.3E-02	1.59E-05
Ptpn1	IR	DIIR	564	461	811	1.53E-04	2.62E-02	2.18E-05					bis(maltolato)oxovanadium(IV),BVT-948,corosolic-acid,evans-blue,licochalcone-A,rheochrysidin,S-nitrosoglutathione,SNAP,tiludronate,ursolic-acid,usniacin-(+)
Fth1	IR	DIIR	565	457	1007	1.53E-04	2.68E-02	1.97E-05
Actn4	IR	DIIR	566	700	1176	1.53E-04	9.43E-03	1.82E-05
Tubb4b	IR	DIIR	567	1067	602	1.53E-04	0E+00	2.46E-05	15	Taxol			albendazole,mebendazole,oxibendazole
Prnp	IR	DIIR	568	228	1432	1.53E-04	8.79E-02	1.5E-05
Mcm6	IR	DIIR	569	1067	429	1.53E-04	0E+00	2.92E-05
Dnaja1	IR	DIIR	570	388	542	1.53E-04	3.59E-02	2.62E-05
Septin7	IR	DIIR	571	1067	380	1.53E-04	0E+00	3.04E-05
H2ax	IR	DIIR	572	1067	720	1.53E-04	0E+00	2.28E-05
Cbx1	IR	DIIR	573	1067	845	1.52E-04	0E+00	2.14E-05
Mov10	IR	DIIR	574	174	597	1.52E-04	1.64E-01	2.48E-05
Rps5	IR	DIIR	575	1067	293	1.52E-04	0E+00	3.28E-05
Ppp1r9b	IR	DIIR	576	496	654	1.52E-04	2.34E-02	2.37E-05
Akap8	IR	DIIR	577	1067	539	1.51E-04	0E+00	2.62E-05
Mapk8	IR	DIIR	578	1067	946	1.51E-04	0E+00	2.03E-05					antagonist-g,BI-78D3,CC-401,PGL5001,pyrazolanthrone,SR-3306,SU3327
Dlg4	IR	DIIR	579	263	1592	1.51E-04	7.28E-02	1.36E-05					guanidine
Hspd1	IR	DIIR	580	225	462	1.5E-04	9.04E-02	2.8E-05
Nxf1	IR	DIIR	581	304	553	1.5E-04	5.74E-02	2.59E-05
Gpatch4	IR	DIIR	582	1067	300	1.5E-04	0E+00	3.25E-05
Prdx3	IR	DIIR	583	496	439	1.5E-04	2.34E-02	2.88E-05
Tcf12	IR	DIIR	584	1067	302	1.49E-04	0E+00	3.25E-05
Ptbp1	IR	DIIR	585	1067	421	1.49E-04	0E+00	2.94E-05
Gars1	IR	DIIR	586	373	516	1.49E-04	4.05E-02	2.67E-05
Cad	IR	DIIR	587	490	537	1.49E-04	2.39E-02	2.63E-05
Hnrnpdl	IR	DIIR	588	451	301	1.49E-04	2.83E-02	3.25E-05
Smarcd1	IR	DIIR	589	1067	683	1.48E-04	0E+00	2.33E-05
Ep400	IR	DIIR	590	1067	977	1.48E-04	0E+00	1.99E-05
Cul7	IR	DIIR	591	164	376	1.48E-04	1.85E-01	3.05E-05
Rps16	IR	DIIR	592	1067	312	1.48E-04	0E+00	3.22E-05
Hmga2	IR	DIIR	593	1067	763	1.48E-04	0E+00	2.23E-05
Cct4	IR	DIIR	594	538	313	1.48E-04	1.94E-02	3.21E-05
Skil	IR	DIIR	595	1067	351	1.47E-04	0E+00	3.11E-05
Zbtb14	IR	DIIR	596	318	746	1.47E-04	5.37E-02	2.25E-05
Csnk2b	IR	DIIR	597	1067	387	1.47E-04	0E+00	3.01E-05
Usf1	IR	DIIR	598	1067	938	1.46E-04	0E+00	2.05E-05
Cabin1	IR	DIIR	599	1067	388	1.46E-04	0E+00	3.01E-05
Spp1	R		600	608	816	1.46E-04	1.51E-02	2.18E-05
Brms1	IR	DIIR	601	299	687	1.45E-04	5.83E-02	2.33E-05
Stk11	IR	DIIR	602	1067	1125	1.45E-04	0E+00	1.88E-05
Ckap5	IR	DIIR	603	374	324	1.45E-04	4.01E-02	3.19E-05
Chaf1a	IR	DIIR	604	1067	801	1.44E-04	0E+00	2.19E-05
Smarca5	IR	DIIR	605	1067	804	1.44E-04	0E+00	2.18E-05
Rassf1	IR	DIIR	606	1067	755	1.44E-04	0E+00	2.24E-05
App	IR	DIIR	607	105	571	1.44E-04	4.19E-01	2.54E-05					beta-amyloid-synthesis-inhibitor,EUK-134,MRK-560,Ro-90-7501,salidroside,SEN-1269,TC-E-5006,tramiprosate,2,4-dinitrophenol
Supt5	IR	DIIR	608	1067	327	1.44E-04	0E+00	3.18E-05
Copb1	IR	DIIR	609	1067	468	1.44E-04	0E+00	2.78E-05
Psmd2	IR	DIIR	610	672	505	1.44E-04	1.1E-02	2.69E-05
Stip1	IR	DIIR	611	447	483	1.43E-04	2.89E-02	2.74E-05
Nsd1	IR	DIIR	612	247	507	1.43E-04	7.85E-02	2.69E-05
Ppp1cb	IR	DIIR	613	1067	363	1.43E-04	0E+00	3.1E-05
Traf2	IR	DIIR	614	658	648	1.42E-04	1.17E-02	2.38E-05
Gabarapl2	IR	DIIR	615	1067	385	1.42E-04	0E+00	3.02E-05
Cdc42	IR	DIIR	616	272	1135	1.42E-04	6.85E-02	1.87E-05					casin,ML141,ZCL-278
Nr3c1	IR	DIIR	617	1067	706	1.42E-04	0E+00	2.3E-05					alclometasone-dipropionate,amcinonide,beclomethasone,beclomethasone-dipropionate,betamethasone,betamethasone-acetate,betamethasone-dipropionate,betamethasone-valerate,budesonide,ciclesonide,clobetasol-propionate,clobetasone-butyrate,clocortolone-pivalate,cortisone,cortisone-acetate,deflazacort,desonide,desoximetasone,desoxycortone,dexamethasone,diflorasone-diacetate,difluprednate,fludroxycortide,…
Psmc5	IR	DIIR	618	593	375	1.42E-04	1.64E-02	3.06E-05
Tuba4a	IR	DIIR	619	1067	837	1.42E-04	0E+00	2.15E-05					podophyllotoxin,vincristine
Rbx1	IR	DIIR	620	1067	614	1.42E-04	0E+00	2.45E-05
Cltc	IR	DIIR	621	1067	613	1.42E-04	0E+00	2.45E-05
Rpl7	IR	DIIR	622	1067	630	1.41E-04	0E+00	2.41E-05
Nr2c2	IR	DIIR	623	259	519	1.41E-04	7.4E-02	2.66E-05
Slc25a3	IR	DIIR	624	412	453	1.41E-04	3.3E-02	2.84E-05
Rest	IR	DIIR	625	1067	590	1.41E-04	0E+00	2.5E-05
Hif1an	IR	DIIR	626	291	740	1.41E-04	6.11E-02	2.25E-05
Dhx9	IR	DIIR	627	1067	560	1.41E-04	0E+00	2.58E-05
Brd7	IR	DIIR	628	1067	476	1.4E-04	0E+00	2.76E-05
Ing1	IR	DIIR	629	1067	679	1.4E-04	0E+00	2.34E-05
Hnrnpr	IR	DIIR	630	1067	694	1.4E-04	0E+00	2.32E-05
Fgfr3	IR	DIIR	631	1067	399	1.4E-04	0E+00	2.99E-05					brivanib-alaninate,CH-5183284,erdafitinib,LY2874455,masitinib,NVP-BGJ398
Rpa1	IR	DIIR	632	1067	403	1.4E-04	0E+00	2.98E-05
Gm49325	IR	DIIR	633	1067	834	1.39E-04	0E+00	2.16E-05
Fbxw11	IR	DIIR	634	481	394	1.39E-04	2.5E-02	2.99E-05
Cdkn2b	IR	DIIR	635	1067	1066	1.39E-04	0E+00	1.93E-05
Ehmt2	IR	DIIR	636	351	810	1.39E-04	4.44E-02	2.18E-05					A-366,BIX-01294,BRD4770,UNC0224,UNC0321,UNC0631,UNC0638,UNC0642,UNC0646,UNC0737
Pgk1	IR	DIIR	637	1067	815	1.39E-04	0E+00	2.18E-05
Rpl4	IR	DIIR	638	1067	633	1.38E-04	0E+00	2.41E-05
Phb1	IR	DIIR	639	1067	496	1.38E-04	0E+00	2.71E-05
Sf1	IR	DIIR	640	1067	345	1.38E-04	0E+00	3.12E-05
Sdc1	IR	DIIR	641	1067	1245	1.38E-04	0E+00	1.73E-05
Arid1a	IR	DIIR	642	1067	767	1.38E-04	0E+00	2.22E-05
Mepce	IR	DIIR	643	1067	563	1.38E-04	0E+00	2.57E-05
Atp2a2	IR	DIIR	644	1067	570	1.37E-04	0E+00	2.54E-05					gallopamil
Trip6	IR	DIIR	645	1067	603	1.37E-04	0E+00	2.46E-05
Setdb1	IR	DIIR	646	159	858	1.36E-04	1.96E-01	2.13E-05
Ezr	IR	DIIR	647	505	1488	1.36E-04	2.28E-02	1.44E-05
Dmap1	IR	DIIR	648	1067	631	1.36E-04	0E+00	2.41E-05
Cxcr4	IR	DIIR	649	292	580	1.36E-04	6.09E-02	2.52E-05	50	AMD 3100.00			AMD-3465,AMD11070,IT1t,MSX-122,neomycin,plerixafor,WZ811
Nedd4	IR	DIIR	650	1067	722	1.36E-04	0E+00	2.28E-05					heclin,NAB-2
Lrrk2	IR	DIIR	651	1067	378	1.36E-04	0E+00	3.05E-05					CZC-54252,GSK2578215A,LRRK2-IN-1,PF-06447475
Camk2a	IR	DIIR	652	270	512	1.36E-04	6.91E-02	2.67E-05	81	CID-755673			CaMKII-IN-1,KN-93
Rpl24	IR	DIIR	653	1067	644	1.36E-04	0E+00	2.38E-05
Ubqln1	IR	DIIR	654	176	395	1.35E-04	1.58E-01	2.99E-05
Srrm1	IR	DIIR	655	1067	442	1.35E-04	0E+00	2.87E-05
Pkp3	IR	DIIR	656	1067	425	1.35E-04	0E+00	2.93E-05
Tnip2	IR	DIIR	657	1067	467	1.35E-04	0E+00	2.78E-05
Mcm3	IR	DIIR	658	1067	605	1.35E-04	0E+00	2.46E-05
Banf1	IR	DIIR	659	412	821	1.35E-04	3.3E-02	2.17E-05
Kdm5a	IR	DIIR	660	1067	359	1.35E-04	0E+00	3.1E-05
Gfi1	IR	DIIR	661	1067	547	1.35E-04	0E+00	2.61E-05
Prmt1	IR	DIIR	662	1067	671	1.35E-04	0E+00	2.35E-05					AMI-1,furamidine
Hmg20a	IR	DIIR	663	1067	914	1.34E-04	0E+00	2.07E-05
Ube2m	IR	DIIR	664	1067	406	1.34E-04	0E+00	2.98E-05
Cope	IR	DIIR	665	1067	490	1.34E-04	0E+00	2.73E-05
Anapc2	IR	DIIR	666	1067	434	1.34E-04	0E+00	2.89E-05
Srrm2	IR	DIIR	667	1067	518	1.34E-04	0E+00	2.66E-05
Srsf11	IR	DIIR	668	1067	487	1.34E-04	0E+00	2.73E-05
Eef2	IR	DIIR	669	1067	503	1.33E-04	0E+00	2.69E-05					PJ-34
Gnb2	IR	DIIR	670	1067	768	1.33E-04	0E+00	2.22E-05
Plcg1	IR	DIIR	671	1067	1635	1.33E-04	0E+00	1.32E-05					m-3M3FBS
Gcn1	IR	DIIR	672	1067	574	1.33E-04	0E+00	2.54E-05
Csnk2a2	IR	DIIR	673	1067	601	1.33E-04	0E+00	2.47E-05					CX-4945
Nek4	IR	DIIR	674	1067	1175	1.33E-04	0E+00	1.82E-05
Srsf1	IR	DIIR	675	1067	619	1.32E-04	0E+00	2.44E-05
Bag1	IR	DIIR	676	1067	1264	1.32E-04	0E+00	1.69E-05
Ddx21	IR	DIIR	677	1067	737	1.32E-04	0E+00	2.26E-05
Ncaph2	IR	DIIR	678	1067	985	1.32E-04	0E+00	1.99E-05
Rfc5	IR	DIIR	679	1067	373	1.32E-04	0E+00	3.06E-05
Mettl14	IR	DIIR	680	185	558	1.32E-04	1.43E-01	2.59E-05
Hsd3b7	IR	DIIR	681	308	1820	1.32E-04	5.68E-02	1.16E-05
Ikzf1	IR	DIIR	682	1067	427	1.32E-04	0E+00	2.93E-05
Eed	IR	DIIR	683	183	508	1.31E-04	1.46E-01	2.68E-05					EED226
Rps14	IR	DIIR	684	1067	652	1.31E-04	0E+00	2.38E-05
Dnajb1	IR	DIIR	685	1067	1107	1.31E-04	0E+00	1.89E-05
Rbl2	IR	DIIR	686	1067	393	1.31E-04	0E+00	2.99E-05
Jmjd1c	IR	DIIR	687	1067	564	1.31E-04	0E+00	2.57E-05
Rad18	IR	DIIR	688	1067	433	1.31E-04	0E+00	2.89E-05
Pds5a	IR	DIIR	689	244	594	1.31E-04	7.98E-02	2.49E-05
Tpt1	IR	DIIR	690	1067	606	1.31E-04	0E+00	2.46E-05
Il16	IR	DIIR	691	454	669	1.31E-04	2.76E-02	2.35E-05
Tcf7l2	IR	DIIR	692	1067	1076	1.3E-04	0E+00	1.92E-05
Gart	IR	DIIR	693	1067	1714	1.3E-04	0E+00	1.25E-05					lometrexol,pemetrexed
Snrpa1	IR	DIIR	694	1067	432	1.3E-04	0E+00	2.91E-05
Rad21	IR	DIIR	695	223	659	1.3E-04	9.09E-02	2.37E-05
Park7	IR	DIIR	696	1067	446	1.29E-04	0E+00	2.87E-05
Nup133	IR	DIIR	697	1067	527	1.29E-04	0E+00	2.65E-05
Wfs1	IR	DIIR	698	513	1316	1.29E-04	2.09E-02	1.63E-05
Rps6	IR	DIIR	699	1067	736	1.29E-04	0E+00	2.26E-05
Csnk1a1	IR	DIIR	700	1067	732	1.29E-04	0E+00	2.26E-05					D-4476,DRF053-(R),IC261
Ilf2	IR	DIIR	701	1067	611	1.29E-04	0E+00	2.45E-05
Eftud2	IR	DIIR	702	337	714	1.29E-04	4.78E-02	2.29E-05
Phlpp1	IR	DIIR	703	488	557	1.29E-04	2.41E-02	2.59E-05
Ldha	IR	DIIR	704	330	665	1.29E-04	4.91E-02	2.35E-05					GSK2837808A,NHI-2,nicotinamide
Kif20a	IR	DIIR	705	299	417	1.29E-04	5.83E-02	2.96E-05
Tpm1	IR	DIIR	706	1067	928	1.29E-04	0E+00	2.06E-05
Phb2	IR	DIIR	707	1067	528	1.29E-04	0E+00	2.65E-05
Fbxo28	IR	DIIR	708	520	579	1.29E-04	2.05E-02	2.52E-05
Snrnp200	IR	DIIR	709	1067	554	1.28E-04	0E+00	2.59E-05
Rps6ka3	IR	DIIR	710	458	493	1.28E-04	2.67E-02	2.72E-05					BI-D1870,BRD7389
Carm1	IR	DIIR	711	1067	819	1.28E-04	0E+00	2.18E-05					sinefungin
Nkx2-1	IR	DIIR	712	1067	787	1.28E-04	0E+00	2.2E-05
Prpf19	IR	DIIR	713	1067	488	1.28E-04	0E+00	2.73E-05
Hspa4l	IR	DIIR	714	376	578	1.28E-04	3.89E-02	2.52E-05
Hras	IR	DIIR	715	108	1339	1.28E-04	3.96E-01	1.6E-05					farnesyl-thiosalicylic-acid-amide,lonafarnib
Ninl	IR	DIIR	716	198	404	1.28E-04	1.17E-01	2.98E-05
Sirt7	IR	DIIR	717	1067	444	1.28E-04	0E+00	2.87E-05
Pax3	IR	DIIR	718	106	1145	1.27E-04	4.17E-01	1.86E-05
Ctbp2	IR	DIIR	719	343	926	1.27E-04	4.61E-02	2.06E-05
Sf3b2	IR	DIIR	720	356	618	1.27E-04	4.32E-02	2.44E-05
Mafk	IR	DIIR	721	1067	775	1.27E-04	0E+00	2.22E-05
Erbb3	IR	DIIR	722	1067	883	1.27E-04	0E+00	2.11E-05					AZD8931,WAY-200070
Supt16	IR	DIIR	723	1067	788	1.27E-04	0E+00	2.2E-05
Aatf	IR	DIIR	724	1067	445	1.27E-04	0E+00	2.87E-05
Dhx30	IR	DIIR	725	1067	386	1.27E-04	0E+00	3.02E-05
Pcbp2	IR	DIIR	726	1067	549	1.27E-04	0E+00	2.6E-05
Alk	IR	DIIR	727	587	1679	1.27E-04	1.66E-02	1.28E-05					alectinib,AP26113,ASP3026,AZD3463,brigatinib,CEP-37440,ceritinib,crizotinib,entrectinib,GSK1838705A,KRCA-0008,lorlatinib,NVP-TAE684,PF-06463922
Eif4g2	IR	DIIR	728	1067	485	1.27E-04	0E+00	2.74E-05
Rps2	IR	DIIR	729	1067	754	1.27E-04	0E+00	2.24E-05					emetine
Cic	IR	DIIR	730	1067	1060	1.27E-04	0E+00	1.93E-05
Nup93	IR	DIIR	731	276	422	1.27E-04	6.75E-02	2.94E-05
Rpa2	IR	DIIR	732	1067	449	1.26E-04	0E+00	2.86E-05
Dnajb6	IR	DIIR	733	600	568	1.26E-04	1.57E-02	2.55E-05
Traf3	IR	DIIR	734	640	1083	1.26E-04	1.28E-02	1.91E-05
Ubb	IR	DIIR	735	1067	822	1.26E-04	0E+00	2.17E-05
Casp7	IR	DIIR	736	1067	419	1.26E-04	0E+00	2.95E-05					emricasan
Rps7	IR	DIIR	737	1067	620	1.25E-04	0E+00	2.44E-05
Casp8	IR	DIIR	738	1067	437	1.25E-04	0E+00	2.88E-05					aloe-emodin
Pak2	IR	DIIR	739	442	624	1.25E-04	2.93E-02	2.42E-05					FRAX486
Rc3h1	IR	DIIR	740	141	641	1.25E-04	2.56E-01	2.39E-05
Taf12	IR	DIIR	741	1067	577	1.24E-04	0E+00	2.52E-05
Rnf11	IR	DIIR	742	652	1452	1.24E-04	1.25E-02	1.47E-05
Trap1	IR	DIIR	743	1067	1516	1.24E-04	0E+00	1.41E-05
Tnpo2	IR	DIIR	744	1067	1117	1.23E-04	0E+00	1.89E-05
Rptor	IR	DIIR	745	1067	465	1.23E-04	0E+00	2.78E-05
Kansl3	IR	DIIR	746	1067	556	1.23E-04	0E+00	2.59E-05
Caprin1	IR	DIIR	747	1067	1103	1.23E-04	0E+00	1.9E-05
Rock2	IR	DIIR	748	454	699	1.23E-04	2.76E-02	2.3E-05					fasudil,GSK269962,KD025,LX7101,OXA-06,ripasudil,SB-772077B,SR-3677,Y-39983
Cdc20	IR	DIIR	749	1067	663	1.23E-04	0E+00	2.36E-05
Ipo5	IR	DIIR	750	1067	685	1.23E-04	0E+00	2.33E-05
Dnaja2	IR	DIIR	751	417	479	1.22E-04	3.29E-02	2.75E-05
Rpl34	IR	DIIR	752	1067	793	1.22E-04	0E+00	2.19E-05
Il12rb2	DI	DIIR	753	287	11451	1.22E-04	6.25E-02	2.93E-07
Rpgrip1l	IR	DIIR	754	421	1266	1.22E-04	3.25E-02	1.69E-05
Tfdp1	IR	DIIR	755	1067	456	1.22E-04	0E+00	2.82E-05
Bard1	IR	DIIR	756	1067	1000	1.21E-04	0E+00	1.98E-05
Becn1	IR	DIIR	757	1067	492	1.21E-04	0E+00	2.73E-05
Mbd3	IR	DIIR	758	1067	982	1.21E-04	0E+00	1.99E-05
Nme1	IR	DIIR	759	1067	1353	1.21E-04	0E+00	1.59E-05
Ksr1	IR	DIIR	760	1067	438	1.21E-04	0E+00	2.88E-05
Actn1	IR	DIIR	761	1067	749	1.21E-04	0E+00	2.24E-05
Rcor3	IR	DIIR	762	1067	471	1.21E-04	0E+00	2.77E-05
Gatad2b	IR	DIIR	763	1067	1014	1.21E-04	0E+00	1.97E-05
Kpna1	IR	DIIR	764	1067	780	1.2E-04	0E+00	2.21E-05
Foxo1	IR	DIIR	765	1067	498	1.2E-04	0E+00	2.71E-05
Dhx15	IR	DIIR	766	1067	772	1.2E-04	0E+00	2.22E-05
Hectd1	IR	DIIR	767	519	1417	1.19E-04	2.07E-02	1.51E-05
Prpf31	IR	DIIR	768	128	742	1.19E-04	3.04E-01	2.25E-05
Top2a	IR	DIIR	769	1067	980	1.19E-04	0E+00	1.99E-05	33	Genistein			aclarubicin,aldoxorubicin,amonafide,amrubicin,amsacrine,banoxantrone,ciprofloxacin,daunorubicin,dexrazoxane,doxorubicin,enoxacin,epirubicin,etoposide,etoposide-phosphate,fleroxacin,garenoxacin,idarubicin,levofloxacin,lucanthone,merbarone,mitoxantrone,moxifloxacin,nemorubicin,norfloxacin,pefloxacin,pirarubicin,pixantrone,podophyllotoxin,pyrazoloacridine,sparfloxacin,teniposide,trovafloxacin,valrub…
Pelp1	IR	DIIR	770	1067	1143	1.19E-04	0E+00	1.86E-05
Cyb5r3	IR	DIIR	771	512	1993	1.19E-04	2.12E-02	1.04E-05
Tgfbr1	IR	DIIR	772	329	1722	1.19E-04	4.92E-02	1.24E-05	12,14	LY-364947,SB-525334			EW-7197,GW-788388,LY2109761,LY2157299,LY364947,QX-314,R-268712,repsox,SB-431542,SB-505124,SB-525334,SD-208,SIS3
Srsf7	IR	DIIR	773	1067	701	1.19E-04	0E+00	2.3E-05
Dtx2	IR	DIIR	774	195	721	1.19E-04	1.2E-01	2.28E-05
Car9	IR	DIIR	775	536	1249	1.19E-04	1.97E-02	1.72E-05					para-toluenesulfonamide,saccharin,S4,U-104,2-aminobenzenesulfonamide
Krt8	IR	DIIR	776	1067	791	1.18E-04	0E+00	2.19E-05
Usp8	IR	DIIR	777	1067	1315	1.18E-04	0E+00	1.63E-05
Mbd2	IR	DIIR	778	1067	1078	1.18E-04	0E+00	1.92E-05
Ube3a	IR	DIIR	779	528	857	1.18E-04	2.02E-02	2.13E-05
Safb	IR	DIIR	780	1067	703	1.18E-04	0E+00	2.3E-05
Taf6	IR	DIIR	781	1067	1026	1.18E-04	0E+00	1.96E-05
Plekha7	IR	DIIR	782	427	909	1.18E-04	3.17E-02	2.08E-05
Yes1	IR	DIIR	783	480	1510	1.17E-04	2.51E-02	1.42E-05					AVL-292,saracatinib
Ptpn11	IR	DIIR	784	1067	540	1.17E-04	0E+00	2.62E-05					BVT-948,SHP099
Acta2	R		785	1067	575	1.17E-04	0E+00	2.53E-05
Igfbp3	IR	DIIR	786	1067	640	1.16E-04	0E+00	2.39E-05
Map1lc3a	IR	DIIR	787	1067	523	1.16E-04	0E+00	2.66E-05
Serpinh1	IR	DIIR	788	1067	588	1.16E-04	0E+00	2.5E-05
Polb	IR	DIIR	789	1067	738	1.16E-04	0E+00	2.26E-05					cytarabine
Socs1	IR	DIIR	790	1067	873	1.16E-04	0E+00	2.12E-05
Pdlim5	IR	DIIR	791	1067	1495	1.16E-04	0E+00	1.43E-05
Rbm14	IR	DIIR	792	1067	728	1.16E-04	0E+00	2.27E-05
Atp5f1c	IR	DIIR	793	412	673	1.16E-04	3.3E-02	2.35E-05
Il7r	IR	DIIR	794	1067	1528	1.16E-04	0E+00	1.4E-05
Hdgf	IR	DIIR	795	177	651	1.16E-04	1.53E-01	2.38E-05
Plekha4	IR	DIIR	796	226	531	1.15E-04	8.93E-02	2.64E-05
Copa	IR	DIIR	797	1067	667	1.15E-04	0E+00	2.35E-05
Ptn	IR	DIIR	798	402	2394	1.15E-04	3.4E-02	8.36E-06
Lmo2	IR	DIIR	799	1067	535	1.15E-04	0E+00	2.63E-05
Tsc1	IR	DIIR	800	358	998	1.15E-04	4.3E-02	1.98E-05
Rif1	IR	DIIR	801	1067	632	1.15E-04	0E+00	2.41E-05
Gli2	R		802	1067	180	1.15E-04	0E+00	3.67E-05					GANT-61
Ahsa1	IR	DIIR	803	682	692	1.15E-04	1.05E-02	2.32E-05
H1f4	IR	DIIR	804	1067	653	1.15E-04	0E+00	2.38E-05
Pias1	IR	DIIR	805	1067	847	1.14E-04	0E+00	2.14E-05
Neurog3	IR	DIIR	806	1067	779	1.14E-04	0E+00	2.21E-05
Celf1	IR	DIIR	807	221	704	1.14E-04	9.48E-02	2.3E-05
Calr	IR	DIIR	808	246	2556	1.14E-04	7.92E-02	7.78E-06
Med16	IR	DIIR	809	517	1285	1.14E-04	2.07E-02	1.67E-05
Mmp3	IR	DIIR	810	1067	1474	1.13E-04	0E+00	1.45E-05	50,83	Batimastat,GM6001			CP-471474,CTS-1027,PD-166793,UK-356618
Grip1	IR	DIIR	811	575	1286	1.13E-04	1.72E-02	1.67E-05
Srsf3	IR	DIIR	812	1067	637	1.13E-04	0E+00	2.4E-05
Ncbp3	IR	DIIR	813	1067	546	1.13E-04	0E+00	2.61E-05
Igf2bp2	IR	DIIR	814	557	726	1.13E-04	1.79E-02	2.27E-05
Eef1b2	IR	DIIR	815	1067	504	1.13E-04	0E+00	2.69E-05
Heatr1	IR	DIIR	816	244	600	1.13E-04	7.98E-02	2.48E-05
Rxra	IR	DIIR	817	1067	753	1.13E-04	0E+00	2.24E-05					AGN-194310,bexarotene,BMS-649,GW-9662,PA-452,peretinoin
Nsd2	IR	DIIR	818	1067	878	1.12E-04	0E+00	2.11E-05
Cryab	IR	DIIR	819	191	1079	1.12E-04	1.22E-01	1.92E-05
Atp6v1b2	IR	DIIR	820	747	1243	1.12E-04	7.86E-03	1.73E-05
Zfp219	IR	DIIR	821	1067	762	1.12E-04	0E+00	2.23E-05
Ehmt1	IR	DIIR	822	1067	1028	1.12E-04	0E+00	1.96E-05					A-366,BIX-01294,UNC0224,UNC0638,UNC0642,UNC0737
Ncoa2	IR	DIIR	823	1067	880	1.12E-04	0E+00	2.11E-05					GW-9662
Ikzf3	IR	DIIR	824	658	495	1.12E-04	1.17E-02	2.71E-05
Ccne1	IR	DIIR	825	1067	1205	1.12E-04	0E+00	1.77E-05
Tnfrsf1a	IR	DIIR	826	107	576	1.12E-04	4.1E-01	2.53E-05
Ubtf	IR	DIIR	827	1067	1181	1.12E-04	0E+00	1.81E-05
Tfrc	IR	DIIR	828	670	1003	1.12E-04	1.1E-02	1.97E-05
Ube2n	IR	DIIR	829	1067	634	1.12E-04	0E+00	2.41E-05					NSC-697923
Wwox	IR	DIIR	830	334	565	1.11E-04	4.79E-02	2.56E-05
Mrgbp	IR	DIIR	831	1067	581	1.11E-04	0E+00	2.52E-05
Gsk3a	IR	DIIR	832	1067	910	1.11E-04	0E+00	2.08E-05					A-1070722,AZD1080,CHIR-98014,CHIR-99021,GSK-3-inhibitor-IX,indirubin,SB-216763,SB-415286
Btk	IR	DIIR	833	1067	1607	1.11E-04	0E+00	1.34E-05					acalabrutinib,AVL-292,CNX-774,GDC-0834,ibrutinib,LFM-A13,olmutinib,ONO-4059,PCI-29732,terreic-acid-(-)
Jade1	IR	DIIR	834	1067	616	1.11E-04	0E+00	2.44E-05
H2az1	IR	DIIR	835	1067	759	1.11E-04	0E+00	2.23E-05
Myo1d	IR	DIIR	836	846	1774	1.11E-04	4.72E-03	1.19E-05
Prmt5	I		837	1067	1597	1.1E-04	0E+00	1.35E-05					EPZ015666,HLCL-61
Atp5f1a	IR	DIIR	838	1067	915	1.1E-04	0E+00	2.07E-05
Gfpt1	IR	DIIR	839	1067	482	1.1E-04	0E+00	2.74E-05
Snrpd2	IR	DIIR	840	1067	627	1.1E-04	0E+00	2.42E-05
Runx1t1	IR	DIIR	841	1067	735	1.1E-04	0E+00	2.26E-05
Insr	IR	DIIR	842	241	1539	1.1E-04	8.23E-02	1.4E-05					ceritinib,GSK1838705A,GSK1904529A,linsitinib,NVP-AEW541,NVP-TAE684
Apoa1	IR	DIIR	843	1067	1335	1.1E-04	0E+00	1.61E-05
Smc4	IR	DIIR	844	1067	785	1.09E-04	0E+00	2.2E-05
Nup214	IR	DIIR	845	1067	695	1.09E-04	0E+00	2.32E-05
Ranbp2	IR	DIIR	846	217	572	1.09E-04	9.94E-02	2.54E-05
Araf	IR	DIIR	847	1067	548	1.09E-04	0E+00	2.6E-05	27	Sorafenib
Hnrnpf	IR	DIIR	848	1067	1193	1.09E-04	0E+00	1.78E-05
Fh1	IR	DIIR	849	293	786	1.09E-04	6.05E-02	2.2E-05
Ddx17	I		850	1067	1453	1.09E-04	0E+00	1.47E-05
Ddost	IR	DIIR	851	374	625	1.09E-04	4.01E-02	2.42E-05
Usp3	IR	DIIR	852	1067	813	1.09E-04	0E+00	2.18E-05
Vapa	IR	DIIR	853	278	693	1.08E-04	6.67E-02	2.32E-05
Rps3a1	IR	DIIR	854	1067	795	1.08E-04	0E+00	2.19E-05
Snrpd1	IR	DIIR	855	1067	689	1.08E-04	0E+00	2.33E-05
Hnf4a	IR	DIIR	856	1067	1322	1.08E-04	0E+00	1.63E-05
Socs3	IR	DIIR	857	1067	724	1.08E-04	0E+00	2.28E-05
Muc1	IR	DIIR	858	257	1303	1.08E-04	7.59E-02	1.65E-05
Crk	IR	DIIR	859	1067	1169	1.08E-04	0E+00	1.83E-05
Trim21	IR	DIIR	860	1067	650	1.08E-04	0E+00	2.38E-05
Wiz	IR	DIIR	861	1067	1061	1.08E-04	0E+00	1.93E-05
Gsn	R		862	441	825	1.08E-04	2.95E-02	2.16E-05
Srsf9	IR	DIIR	863	418	751	1.08E-04	3.28E-02	2.24E-05
Rbbp6	IR	DIIR	864	1067	608	1.07E-04	0E+00	2.46E-05
Cdc16	IR	DIIR	865	1067	481	1.07E-04	0E+00	2.74E-05
Lrrc59	IR	DIIR	866	1067	615	1.07E-04	0E+00	2.45E-05
Tnik	IR	DIIR	867	1067	1213	1.07E-04	0E+00	1.77E-05
Vapb	IR	DIIR	868	261	856	1.07E-04	7.37E-02	2.13E-05
Canx	IR	DIIR	869	444	1482	1.07E-04	2.9E-02	1.44E-05
Rab5a	IR	DIIR	870	1067	1254	1.07E-04	0E+00	1.71E-05
Ing2	IR	DIIR	871	1067	1010	1.07E-04	0E+00	1.97E-05
Fasn	IR	DIIR	872	323	511	1.07E-04	5.32E-02	2.68E-05					cerulenin,epicatechin-gallate-(-),fisetin,GSK2194069,morin,pretomanid,pyrazinamide,4-methylgenistein
Atp1a1	IR	DIIR	873	1067	595	1.07E-04	0E+00	2.49E-05					almitrine,artemether,bretylium,ciclopirox,digitoxigenin,digoxin,etacrynic-acid,istaroxime,K-strophanthidin,lumefantrine,ouabain,rostafuroxine
Ralbp1	IR	DIIR	874	1067	525	1.07E-04	0E+00	2.65E-05
Fosl2	IR	DIIR	875	284	688	1.06E-04	6.39E-02	2.33E-05
Pdgfb	IR	DIIR	876	1067	1532	1.06E-04	0E+00	1.4E-05
Arhgef7	IR	DIIR	877	791	2181	1.06E-04	6.07E-03	9.3E-06
Zc3h18	IR	DIIR	878	1067	839	1.06E-04	0E+00	2.15E-05
Baz1a	IR	DIIR	879	269	690	1.06E-04	7.02E-02	2.33E-05
Las1l	IR	DIIR	880	1067	902	1.06E-04	0E+00	2.08E-05
Txn2	IR	DIIR	881	546	1475	1.06E-04	1.86E-02	1.45E-05
Hnrnpm	I		882	1067	1302	1.06E-04	0E+00	1.65E-05
Aaas	IR	DIIR	883	349	798	1.06E-04	4.48E-02	2.19E-05
Cct8	IR	DIIR	884	1067	712	1.06E-04	0E+00	2.29E-05
Ccdc8	IR	DIIR	885	1067	646	1.06E-04	0E+00	2.38E-05
Ddx24	IR	DIIR	886	249	766	1.06E-04	7.79E-02	2.23E-05
Foxk1	IR	DIIR	887	1067	1310	1.06E-04	0E+00	1.64E-05
Ssb	IR	DIIR	888	1067	741	1.06E-04	0E+00	2.25E-05
Sin3b	IR	DIIR	889	1067	794	1.06E-04	0E+00	2.19E-05
Vav3	IR	DIIR	890	1067	1809	1.06E-04	0E+00	1.17E-05
Recql4	IR	DIIR	891	1067	1090	1.06E-04	0E+00	1.91E-05
Irak1	IR	DIIR	892	1067	1086	1.05E-04	0E+00	1.91E-05
Igf1r	IR	DIIR	893	1067	1050	1.05E-04	0E+00	1.94E-05					AG-1024,AZD3463,BMS-754807,ceritinib,GSK1838705A,GSK1904529A,linsitinib,NT157,NVP-ADW742,NVP-AEW541,podophyllotoxin,PQ-401,XL228
Ptpn12	IR	DIIR	894	1067	1785	1.05E-04	0E+00	1.18E-05
Stk38	IR	DIIR	895	548	1486	1.05E-04	1.84E-02	1.44E-05
Igfbp1	IR	DIIR	896	186	2557	1.05E-04	1.35E-01	7.77E-06
Cul5	IR	DIIR	897	1067	906	1.05E-04	0E+00	2.08E-05
Tjp1	IR	DIIR	898	1067	559	1.05E-04	0E+00	2.58E-05
Unc45a	IR	DIIR	899	605	886	1.04E-04	1.56E-02	2.1E-05
Jup	IR	DIIR	900	1067	551	1.04E-04	0E+00	2.6E-05
Hat1	IR	DIIR	901	1067	1043	1.04E-04	0E+00	1.95E-05
Taf15	IR	DIIR	902	1067	1398	1.04E-04	0E+00	1.53E-05
Erg	IR	DIIR	903	633	657	1.04E-04	1.35E-02	2.37E-05
Lrif1	IR	DIIR	904	1067	609	1.04E-04	0E+00	2.45E-05
Cbx5	IR	DIIR	905	1067	1217	1.04E-04	0E+00	1.76E-05
Kras	IR	DIIR	906	123	1430	1.04E-04	3.3E-01	1.51E-05					deltarasin,K-Ras(G12C)-inhibitor-12,lonafarnib
Rsl1d1	IR	DIIR	907	1067	1063	1.03E-04	0E+00	1.93E-05
Vdac2	IR	DIIR	908	1067	935	1.03E-04	0E+00	2.05E-05					erastin
Apc	IR	DIIR	909	1067	1306	1.03E-04	0E+00	1.65E-05					JW-67
Nck2	IR	DIIR	910	614	1894	1.03E-04	1.47E-02	1.1E-05
Ccnd3	IR	DIIR	911	1067	604	1.02E-04	0E+00	2.46E-05
Vdac1	IR	DIIR	912	589	1467	1.02E-04	1.65E-02	1.46E-05
Iars1	IR	DIIR	913	543	661	1.02E-04	1.87E-02	2.36E-05
Ctnna1	IR	DIIR	914	667	1152	1.02E-04	1.11E-02	1.85E-05
Tgm2	IR	DIIR	915	707	1653	1.02E-04	9.09E-03	1.3E-05					GK921,LDN-27219
Zhx1	IR	DIIR	916	1067	814	1.02E-04	0E+00	2.18E-05
Keap1	IR	DIIR	917	1067	962	1.02E-04	0E+00	2.01E-05					dimethyl-fumarate
Sufu	IR	DIIR	918	278	965	1.02E-04	6.67E-02	2.01E-05
Rpl30	IR	DIIR	919	1067	587	1.01E-04	0E+00	2.51E-05
Ddx39b	IR	DIIR	920	1067	589	1.01E-04	0E+00	2.5E-05
Elk4	IR	DIIR	921	1067	529	1.01E-04	0E+00	2.64E-05
Kdm2a	IR	DIIR	922	1067	1280	1.01E-04	0E+00	1.68E-05					daminozide,IOX2
Tfap4	IR	DIIR	923	1067	1058	1.01E-04	0E+00	1.93E-05
Elob	IR	DIIR	924	344	774	1.01E-04	4.59E-02	2.22E-05
Ngb	IR	DIIR	925	1067	1258	1.01E-04	0E+00	1.7E-05
Foxc1	IR	DIIR	926	181	696	1.01E-04	1.48E-01	2.31E-05
Foxk2	IR	DIIR	927	1067	1372	1E-04	0E+00	1.57E-05
Asf1a	IR	DIIR	928	1067	1109	1E-04	0E+00	1.89E-05
Flii	IR	DIIR	929	1067	677	1E-04	0E+00	2.34E-05
Atp5f1b	IR	DIIR	930	1067	777	9.99E-05	0E+00	2.21E-05
Mapk9	IR	DIIR	931	1067	1248	9.98E-05	0E+00	1.72E-05					PGL5001,pyrazolanthrone,SR-3306
Xrcc1	IR	DIIR	932	1067	1052	9.95E-05	0E+00	1.94E-05
Pdia3	IR	DIIR	933	586	1462	9.95E-05	1.66E-02	1.46E-05
Dpf2	IR	DIIR	934	1067	1037	9.89E-05	0E+00	1.95E-05
Snta1	IR	DIIR	935	475	2116	9.88E-05	2.53E-02	9.63E-06
Il12b	IR	DIIR	936	1067	1155	9.88E-05	0E+00	1.85E-05					APY0201
Setd2	IR	DIIR	937	1067	900	9.87E-05	0E+00	2.09E-05
Naca	IR	DIIR	938	580	1593	9.86E-05	1.69E-02	1.36E-05
Nfkb2	IR	DIIR	939	1067	702	9.85E-05	0E+00	2.3E-05					andrographolide
Foxa2	IR	DIIR	940	1067	895	9.83E-05	0E+00	2.09E-05
Taf4	IR	DIIR	941	1067	826	9.82E-05	0E+00	2.16E-05
Ttf2	IR	DIIR	942	1067	830	9.82E-05	0E+00	2.16E-05
Lzts2	IR	DIIR	943	469	1702	9.81E-05	2.6E-02	1.26E-05
Mta3	IR	DIIR	944	1067	1044	9.8E-05	0E+00	1.95E-05
Zfp598	IR	DIIR	945	1067	666	9.78E-05	0E+00	2.35E-05
Meox2	IR	DIIR	946	380	1436	9.76E-05	3.76E-02	1.5E-05
Zdhhc5	IR	DIIR	947	489	1446	9.76E-05	2.4E-02	1.48E-05
Ccar1	IR	DIIR	948	1067	905	9.75E-05	0E+00	2.08E-05
Nup98	IR	DIIR	949	1067	800	9.75E-05	0E+00	2.19E-05
Atg16l1	IR	DIIR	950	420	773	9.73E-05	3.26E-02	2.22E-05
Tuba3b	IR	DIIR	951	1067	802	9.7E-05	0E+00	2.18E-05
Tuba3a	IR	DIIR	951	1067	802	9.7E-05	0E+00	2.18E-05
Eid1	IR	DIIR	953	1067	710	9.69E-05	0E+00	2.29E-05
Anxa2	I		954	1067	1313	9.68E-05	0E+00	1.64E-05
Gps2	IR	DIIR	955	251	808	9.67E-05	7.76E-02	2.18E-05
Zfr	IR	DIIR	956	1067	930	9.64E-05	0E+00	2.06E-05
Hk1	IR	DIIR	957	548	1483	9.6E-05	1.84E-02	1.44E-05					adaprev
Ino80	IR	DIIR	958	1067	1122	9.6E-05	0E+00	1.88E-05
Krt18	IR	DIIR	959	1067	1448	9.59E-05	0E+00	1.48E-05
Brd2	IR	DIIR	960	229	888	9.58E-05	8.76E-02	2.1E-05					I-BET-762,I-BET151,LY303511,OTX015,XD-14
Smc2	IR	DIIR	961	1067	846	9.55E-05	0E+00	2.14E-05
Mdn1	IR	DIIR	962	1067	948	9.54E-05	0E+00	2.03E-05
Arhgdia	IR	DIIR	963	1067	1343	9.54E-05	0E+00	1.6E-05
Oat	IR	DIIR	964	1067	1886	9.51E-05	0E+00	1.11E-05
Klf6	IR	DIIR	965	1067	1278	9.49E-05	0E+00	1.68E-05
Bcas2	IR	DIIR	966	1067	875	9.47E-05	0E+00	2.11E-05
Psen1	IR	DIIR	967	684	1913	9.46E-05	1.03E-02	1.09E-05					avagacestat,begacestat,CHF5074,JLK-6,RG4733,semagacestat
Atm	IR	DIIR	968	1067	1164	9.45E-05	0E+00	1.83E-05					CGK-733,KU-55933,KU-60019,VE-822
Ncoa1	IR	DIIR	969	1067	925	9.43E-05	0E+00	2.06E-05					corticosterone,indeglitazar,prinaberel
Actbl2	IR	DIIR	970	1067	1336	9.42E-05	0E+00	1.61E-05
Mdm4	IR	DIIR	971	1067	1450	9.39E-05	0E+00	1.48E-05					SJ-172550
Hp1bp3	IR	DIIR	972	1067	656	9.35E-05	0E+00	2.37E-05
Son	IR	DIIR	973	1067	848	9.35E-05	0E+00	2.14E-05
Tbcd	IR	DIIR	974	354	707	9.34E-05	4.34E-02	2.29E-05
Shmt2	IR	DIIR	975	1067	573	9.32E-05	0E+00	2.54E-05					mimosine
Ndufb10	IR	DIIR	976	1067	1055	9.3E-05	0E+00	1.94E-05
Morf4l2	IR	DIIR	977	1067	1291	9.29E-05	0E+00	1.67E-05
Fscn1	IR	DIIR	978	1067	1015	9.29E-05	0E+00	1.97E-05
Nop56	IR	DIIR	979	1067	992	9.28E-05	0E+00	1.98E-05
Rpa3	IR	DIIR	980	1067	680	9.27E-05	0E+00	2.34E-05
Rfc1	IR	DIIR	981	1067	1200	9.27E-05	0E+00	1.78E-05
Itch	IR	DIIR	982	435	907	9.26E-05	3.02E-02	2.08E-05
Atp6v1a	IR	DIIR	983	846	1836	9.25E-05	4.72E-03	1.15E-05					alendronate,etidronic-acid,tiludronate
Prkd1	R		984	1067	1229	9.25E-05	0E+00	1.75E-05	0,32,52,81,81	Gö-6976,kb-NB142-70,Gö-6983,CID-2011756,CID-755673
Abce1	IR	DIIR	985	427	937	9.24E-05	3.17E-02	2.05E-05
Tomm22	IR	DIIR	986	1067	1706	9.23E-05	0E+00	1.26E-05
Ipo7	IR	DIIR	987	1067	1287	9.22E-05	0E+00	1.67E-05
Tkt	IR	DIIR	988	1067	617	9.21E-05	0E+00	2.44E-05
Stat5b	IR	DIIR	989	1067	978	9.19E-05	0E+00	1.99E-05
Ring1	IR	DIIR	990	1067	1309	9.16E-05	0E+00	1.64E-05
Spred1	IR	DIIR	991	1067	719	9.15E-05	0E+00	2.28E-05
Klf11	IR	DIIR	992	747	1479	9.15E-05	7.86E-03	1.44E-05
Mybbp1a	I		993	1067	1765	9.13E-05	0E+00	1.2E-05
Lgals3bp	IR	DIIR	994	1067	1137	9.13E-05	0E+00	1.86E-05
Setd7	IR	DIIR	995	1067	1308	9.12E-05	0E+00	1.65E-05
Ythdf1	IR	DIIR	996	555	1642	9.12E-05	1.81E-02	1.31E-05
Baz1b	IR	DIIR	997	1067	898	9.1E-05	0E+00	2.09E-05
Ngfr	IR	DIIR	998	367	1846	9.09E-05	4.11E-02	1.14E-05					LM11A-31,Ro-08-2750
Pcgf6	IR	DIIR	999	1067	1124	9.09E-05	0E+00	1.88E-05
Nap1l4	IR	DIIR	1000	1067	842	9.09E-05	0E+00	2.15E-05
Hecw2	IR	DIIR	1001	1067	1366	9.08E-05	0E+00	1.57E-05
Atp5pd	IR	DIIR	1002	1067	924	9.08E-05	0E+00	2.06E-05
Rfc2	IR	DIIR	1003	1067	756	9.08E-05	0E+00	2.24E-05
Sf3b3	IR	DIIR	1004	1067	1265	9.07E-05	0E+00	1.69E-05
Ganab	IR	DIIR	1005	768	1614	9.06E-05	6.68E-03	1.34E-05					miglitol
Ash2l	IR	DIIR	1006	1067	945	9.03E-05	0E+00	2.03E-05
Ube2d1	IR	DIIR	1007	1067	943	9.02E-05	0E+00	2.04E-05
Uba1	IR	DIIR	1008	1067	840	9.01E-05	0E+00	2.15E-05
Fermt2	IR	DIIR	1009	649	1696	9.01E-05	1.26E-02	1.26E-05
Smurf1	IR	DIIR	1010	1067	1020	9.01E-05	0E+00	1.96E-05
Usp11	IR	DIIR	1011	361	717	9E-05	4.19E-02	2.28E-05
Lig3	IR	DIIR	1012	1067	918	9E-05	0E+00	2.06E-05
Psmd13	IR	DIIR	1013	667	974	8.99E-05	1.11E-02	2E-05
Brd8	IR	DIIR	1014	1067	1123	8.98E-05	0E+00	1.88E-05
Poldip3	IR	DIIR	1015	1067	745	8.98E-05	0E+00	2.25E-05
Emd	IR	DIIR	1016	1067	1263	8.97E-05	0E+00	1.69E-05
Cebpd	IR	DIIR	1017	1067	1352	8.97E-05	0E+00	1.59E-05
U2surp	IR	DIIR	1018	1067	1065	8.97E-05	0E+00	1.93E-05
Serbp1	IR	DIIR	1019	1067	1022	8.95E-05	0E+00	1.96E-05
Chmp4c	IR	DIIR	1020	1067	748	8.92E-05	0E+00	2.24E-05
Ccl20	IR	DIIR	1021	311	1363	8.92E-05	5.56E-02	1.58E-05
Rock1	IR	DIIR	1022	1067	1149	8.92E-05	0E+00	1.85E-05					AS-1892802,fasudil,GSK269962,GSK429286A,hydroxyfasudil,LX7101,OXA-06,ripasudil,SAR407899,SB-747651A,SB-772077B,Y-39983
Brd1	IR	DIIR	1023	1067	952	8.91E-05	0E+00	2.03E-05					NI-57,OF-1
Vav1	IR		1024	1067	2273	8.91E-05	0E+00	8.87E-06
Stat5a	IR	DIIR	1025	1067	871	8.91E-05	0E+00	2.12E-05
Aar2	IR	DIIR	1026	1067	1144	8.91E-05	0E+00	1.86E-05
Fxr1	IR	DIIR	1027	1067	792	8.89E-05	0E+00	2.19E-05
Zfp512b	IR	DIIR	1028	1067	1127	8.86E-05	0E+00	1.88E-05
Rac1	IR	DIIR	1029	400	1221	8.86E-05	3.41E-02	1.75E-05					EHop-016
Ddx46	IR	DIIR	1030	1067	783	8.85E-05	0E+00	2.2E-05
H2ac4	I		1031	1067	1568	8.83E-05	0E+00	1.37E-05
Eif6	IR	DIIR	1032	543	835	8.82E-05	1.87E-02	2.15E-05
Atoh1	IR	DIIR	1033	1067	1156	8.82E-05	0E+00	1.85E-05
Ubr5	IR	DIIR	1034	1067	876	8.81E-05	0E+00	2.11E-05
Basp1	IR	DIIR	1035	1067	764	8.8E-05	0E+00	2.23E-05
Rcn1	IR	DIIR	1036	883	1542	8.79E-05	4.4E-03	1.4E-05
Tnpo1	IR	DIIR	1037	502	1233	8.79E-05	2.3E-02	1.74E-05
Map2k1	IR	DIIR	1038	1067	598	8.78E-05	0E+00	2.48E-05					arctigenin,AS-703026,BI-847325,binimetinib,cobimetinib,nobiletin,PD-0325901,PD-184352,PD-198306,refametinib,reversine,Ro-4987655,Ro-5126766,selumetinib,TAK-733,trametinib
Ttc1	IR	DIIR	1039	1067	626	8.77E-05	0E+00	2.42E-05
Rps9	IR	DIIR	1040	1067	698	8.77E-05	0E+00	2.31E-05
Mafg	IR	DIIR	1041	1067	841	8.76E-05	0E+00	2.15E-05
Prkab1	IR	DIIR	1042	1067	731	8.76E-05	0E+00	2.26E-05					metformin,ZLN024
Lrpprc	IR	DIIR	1043	1067	879	8.74E-05	0E+00	2.11E-05
Elf3	IR	DIIR	1044	1067	1130	8.72E-05	0E+00	1.87E-05
Ppm1g	IR	DIIR	1045	1067	789	8.71E-05	0E+00	2.2E-05
Taf7	IR	DIIR	1046	1067	1035	8.71E-05	0E+00	1.95E-05
Srf	IR	DIIR	1047	1067	1071	8.71E-05	0E+00	1.92E-05					CCG-1423
Slc25a13	IR	DIIR	1048	1067	649	8.7E-05	0E+00	2.38E-05
Trim54	IR	DIIR	1049	758	1110	8.68E-05	7.32E-03	1.89E-05
Ldb1	IR	DIIR	1050	1067	1004	8.68E-05	0E+00	1.97E-05
Kif1b	IR	DIIR	1051	846	1464	8.68E-05	4.72E-03	1.46E-05
Psmd11	IR	DIIR	1052	871	1534	8.67E-05	4.48E-03	1.4E-05
Prkar2a	IR	DIIR	1053	1067	629	8.67E-05	0E+00	2.42E-05	33	Genistein
Hck	IR	DIIR	1054	609	1858	8.66E-05	1.51E-02	1.13E-05					PP-1
Smarcc2	IR	DIIR	1055	1067	776	8.66E-05	0E+00	2.21E-05
Rrbp1	IR	DIIR	1056	1067	645	8.65E-05	0E+00	2.38E-05
Utrn	IR	DIIR	1057	1067	885	8.64E-05	0E+00	2.1E-05					ezutromid
Ptprk	IR	DIIR	1058	977	2961	8.61E-05	2.23E-03	6.3E-06
Map2k5	IR	DIIR	1059	1067	1364	8.59E-05	0E+00	1.58E-05					BIX-02188,BIX-02189
Akap8l	IR	DIIR	1060	501	607	8.57E-05	2.31E-02	2.46E-05
Kmt2d	IR	DIIR	1061	1067	1098	8.57E-05	0E+00	1.9E-05
Per1	IR	DIIR	1062	1067	833	8.56E-05	0E+00	2.16E-05
Bmpr1a	IR	DIIR	1063	320	1723	8.56E-05	5.36E-02	1.24E-05					LDN193189,ML347
Dapk3	IR	DIIR	1064	437	1921	8.54E-05	3E-02	1.09E-05					CX-4945
Slc16a1	IR	DIIR	1065	456	1771	8.54E-05	2.74E-02	1.19E-05					AR-C155858,AZD3965,CHC,UK-5099
Adnp	IR	DIIR	1066	1067	1030	8.53E-05	0E+00	1.96E-05
H2ac11	I		1067	1067	1626	8.53E-05	0E+00	1.32E-05
H2ac22	I		1067	1067	1626	8.53E-05	0E+00	1.32E-05
H2ac24	I		1067	1067	1626	8.53E-05	0E+00	1.32E-05
H2ac13	I		1067	1067	1626	8.53E-05	0E+00	1.32E-05
H2ac6	I		1067	1067	1626	8.53E-05	0E+00	1.32E-05
H2ac23	I		1067	1067	1626	8.53E-05	0E+00	1.32E-05
H2ac7	I		1067	1067	1626	8.53E-05	0E+00	1.32E-05
H2ac8	I		1067	1067	1626	8.53E-05	0E+00	1.32E-05
Thoc1	IR	DIIR	1075	1067	622	8.52E-05	0E+00	2.43E-05
Numb	IR	DIIR	1076	660	1320	8.51E-05	1.16E-02	1.63E-05
Dync1h1	IR	DIIR	1077	1067	638	8.5E-05	0E+00	2.39E-05
Trf	R		1078	1067	2171	8.5E-05	0E+00	9.35E-06
Krt19	IR	DIIR	1079	1067	1271	8.5E-05	0E+00	1.69E-05
Dhx38	IR	DIIR	1080	1067	1019	8.49E-05	0E+00	1.96E-05
Nfic	IR	DIIR	1081	1067	752	8.48E-05	0E+00	2.24E-05
Cdc23	IR	DIIR	1082	1067	921	8.45E-05	0E+00	2.06E-05
Ncaph	IR	DIIR	1083	1067	975	8.45E-05	0E+00	2E-05
Xrn2	IR	DIIR	1084	496	828	8.44E-05	2.34E-02	2.16E-05
Trim27	IR	DIIR	1085	1067	1354	8.44E-05	0E+00	1.59E-05
Dcaf15	IR	DIIR	1086	1067	1533	8.44E-05	0E+00	1.4E-05
Rps15	IR	DIIR	1087	1067	658	8.43E-05	0E+00	2.37E-05
Prrc2a	IR	DIIR	1088	449	1196	8.42E-05	2.87E-02	1.78E-05
Ptbp3	IR	DIIR	1089	753	1660	8.41E-05	7.65E-03	1.3E-05
Mthfd1	IR	DIIR	1090	1067	1257	8.41E-05	0E+00	1.71E-05
Usp14	IR	DIIR	1091	1067	1251	8.41E-05	0E+00	1.72E-05					IU1,VLX600,WP1130
Lnx1	IR	DIIR	1092	264	1470	8.39E-05	7.25E-02	1.45E-05
Hsd17b10	IR	DIIR	1093	1067	729	8.38E-05	0E+00	2.26E-05
Cmtr1	IR	DIIR	1094	1067	897	8.38E-05	0E+00	2.09E-05
Tet2	IR	DIIR	1095	1067	997	8.37E-05	0E+00	1.98E-05
Add1	IR	DIIR	1096	1067	1355	8.37E-05	0E+00	1.59E-05
Ddx6	IR	DIIR	1097	553	700	8.35E-05	1.82E-02	2.3E-05
Ing3	IR	DIIR	1098	1067	1167	8.35E-05	0E+00	1.83E-05
Arl6ip4	IR	DIIR	1099	1067	744	8.34E-05	0E+00	2.25E-05
Bsg	IR	DIIR	1100	1067	1535	8.34E-05	0E+00	1.4E-05
Snrnp70	IR	DIIR	1101	1067	1212	8.32E-05	0E+00	1.77E-05
Fhl3	IR	DIIR	1102	660	994	8.32E-05	1.16E-02	1.98E-05
Nup107	IR	DIIR	1103	1067	781	8.32E-05	0E+00	2.21E-05
Nmi	IR	DIIR	1104	663	1324	8.3E-05	1.16E-02	1.62E-05
Srebf2	IR	DIIR	1105	1067	1272	8.3E-05	0E+00	1.69E-05
Esrrb	IR	DIIR	1106	1067	981	8.29E-05	0E+00	1.99E-05					daidzein,diethylstilbestrol,DY131,4-methylgenistein
Polr2b	IR	DIIR	1107	1067	933	8.29E-05	0E+00	2.05E-05
Rplp0	IR	DIIR	1108	1067	723	8.28E-05	0E+00	2.28E-05
Dld	IR	DIIR	1109	1067	991	8.28E-05	0E+00	1.98E-05
Phf21a	IR	DIIR	1110	1067	1202	8.27E-05	0E+00	1.78E-05
Smarcd2	IR	DIIR	1111	1067	1219	8.22E-05	0E+00	1.76E-05
Pdia6	IR	DIIR	1112	386	1825	8.22E-05	3.61E-02	1.15E-05
Mcm4	IR	DIIR	1113	1067	820	8.21E-05	0E+00	2.17E-05
Nfrkb	IR	DIIR	1114	1067	882	8.21E-05	0E+00	2.11E-05
Orc2	IR	DIIR	1115	1067	855	8.2E-05	0E+00	2.13E-05
Crem	IR	DIIR	1116	167	760	8.2E-05	1.77E-01	2.23E-05
Gtf3c3	IR	DIIR	1117	1067	1154	8.2E-05	0E+00	1.85E-05
Nrip1	IR	DIIR	1118	1067	1250	8.19E-05	0E+00	1.72E-05
Psmc2	IR	DIIR	1119	633	635	8.17E-05	1.35E-02	2.4E-05
Puf60	IR	DIIR	1120	1067	936	8.16E-05	0E+00	2.05E-05
Ranbp9	IR	DIIR	1121	1067	1725	8.16E-05	0E+00	1.23E-05
Tufm	IR	DIIR	1122	1067	715	8.16E-05	0E+00	2.28E-05
Hnf1a	IR	DIIR	1123	1067	662	8.15E-05	0E+00	2.36E-05
Tcof1	IR	DIIR	1124	1067	1113	8.15E-05	0E+00	1.89E-05
Glis2	IR	DIIR	1125	1067	1129	8.11E-05	0E+00	1.88E-05
Yeats4	IR	DIIR	1126	1067	1182	8.1E-05	0E+00	1.81E-05
Shank3	IR	DIIR	1127	1067	1439	8.1E-05	0E+00	1.49E-05
Zfp281	IR	DIIR	1128	1067	862	8.09E-05	0E+00	2.12E-05
Spdl1	IR	DIIR	1129	262	705	8.09E-05	7.29E-02	2.3E-05
Srsf5	IR	DIIR	1130	1067	684	8.09E-05	0E+00	2.33E-05
Emsy	IR	DIIR	1131	565	1100	8.08E-05	1.76E-02	1.9E-05
Thap7	IR	DIIR	1132	1067	1049	8.08E-05	0E+00	1.94E-05
Cherp	IR	DIIR	1133	1067	993	8.07E-05	0E+00	1.98E-05
Ablim1	IR	DIIR	1134	758	1338	8.07E-05	7.32E-03	1.6E-05
Ssx2ip	IR	DIIR	1135	421	1237	8.07E-05	3.25E-02	1.74E-05
Sinhcaf	IR	DIIR	1136	1067	990	8.06E-05	0E+00	1.98E-05
Ssbp1	IR	DIIR	1137	483	890	8.05E-05	2.49E-02	2.1E-05
Paics	IR	DIIR	1138	1067	1501	8.05E-05	0E+00	1.42E-05
Sh3kbp1	IR	DIIR	1139	1067	1995	8.04E-05	0E+00	1.04E-05
Nfya	IR	DIIR	1140	527	859	8.03E-05	2.02E-02	2.12E-05
Babam2	IR	DIIR	1141	1067	686	8.02E-05	0E+00	2.33E-05
Ccdc120	IR	DIIR	1142	384	904	8.01E-05	3.65E-02	2.08E-05
Ppp2cb	IR	DIIR	1143	1067	1085	8E-05	0E+00	1.91E-05
Igfbp5	R		1144	1067	2313	7.99E-05	0E+00	8.65E-06
Mef2c	IR	DIIR	1145	1067	867	7.98E-05	0E+00	2.12E-05
Ola1	IR	DIIR	1146	1067	872	7.98E-05	0E+00	2.12E-05
Dynll1	IR	DIIR	1147	1067	927	7.97E-05	0E+00	2.06E-05
Prkaa2	R		1148	792	1252	7.95E-05	5.98E-03	1.72E-05
Atp5pb	IR	DIIR	1149	1067	1560	7.94E-05	0E+00	1.38E-05
Cfl1	IR	DIIR	1150	1067	668	7.93E-05	0E+00	2.35E-05
Myocd	IR	DIIR	1151	1067	1168	7.93E-05	0E+00	1.83E-05
Npm3	IR	DIIR	1152	1067	1039	7.93E-05	0E+00	1.95E-05
Sfn	IR	DIIR	1153	1067	1118	7.92E-05	0E+00	1.89E-05
Usf2	IR	DIIR	1154	1067	986	7.91E-05	0E+00	1.99E-05
H2bc4	IR	DIIR	1155	1067	1087	7.89E-05	0E+00	1.91E-05
H2bc8	IR	DIIR	1155	1067	1087	7.89E-05	0E+00	1.91E-05
H2bc6	IR	DIIR	1155	1067	1087	7.89E-05	0E+00	1.91E-05
Afg3l2	IR	DIIR	1158	1067	959	7.87E-05	0E+00	2.02E-05
Mideas	IR	DIIR	1159	1067	1080	7.86E-05	0E+00	1.92E-05
Txn1	IR	DIIR	1160	1067	670	7.86E-05	0E+00	2.35E-05					PX-12,2,4-dinitrochlorobenzene
Dsg2	IR	DIIR	1161	768	1907	7.85E-05	6.68E-03	1.1E-05
Pecam1	IR	DIIR	1162	684	1843	7.84E-05	1.03E-02	1.14E-05
Wwtr1	IR	DIIR	1163	1067	1270	7.83E-05	0E+00	1.69E-05
Eps15	IR	DIIR	1164	1067	806	7.83E-05	0E+00	2.18E-05
Pbrm1	IR	DIIR	1165	1067	1040	7.83E-05	0E+00	1.95E-05					PFI-3
Nppa	IR	DIIR	1166	663	1381	7.82E-05	1.16E-02	1.56E-05
Irf3	IR	DIIR	1167	1067	1105	7.82E-05	0E+00	1.9E-05					piceatannol
Ddx1	I		1168	1067	1538	7.81E-05	0E+00	1.4E-05
Tmem237	IR	DIIR	1169	1067	1267	7.8E-05	0E+00	1.69E-05
Kat8	IR	DIIR	1170	1067	1068	7.8E-05	0E+00	1.93E-05
Pop1	IR	DIIR	1171	1067	1008	7.78E-05	0E+00	1.97E-05
Ubl7	IR	DIIR	1172	1067	1289	7.75E-05	0E+00	1.67E-05
Tra2a	IR	DIIR	1173	1067	681	7.74E-05	0E+00	2.34E-05
Ahnak	IR	DIIR	1174	1067	1236	7.74E-05	0E+00	1.74E-05
Maz	IR	DIIR	1175	1067	916	7.72E-05	0E+00	2.07E-05
Upf1	IR	DIIR	1176	1067	1418	7.72E-05	0E+00	1.51E-05
Acaca	IR	DIIR	1177	1067	1385	7.71E-05	0E+00	1.55E-05					CP-640186,KD-023
Dag1	IR	DIIR	1178	1067	747	7.71E-05	0E+00	2.25E-05
Cpsf7	IR	DIIR	1179	1067	807	7.7E-05	0E+00	2.18E-05
Ppard	IR	DIIR	1180	606	851	7.69E-05	1.54E-02	2.14E-05					bezafibrate,DG-172,elafibranor,FH-535,GSK0660,GSK3787,GW-0742,GW-501516,indeglitazar,L-165041,treprostinil
Sec22b	IR	DIIR	1181	565	874	7.67E-05	1.76E-02	2.12E-05
Rtn4ip1	IR	DIIR	1182	1067	1872	7.66E-05	0E+00	1.12E-05
Vdac3	IR	DIIR	1183	616	2090	7.66E-05	1.45E-02	9.81E-06
Gtf3c1	IR	DIIR	1184	1067	1126	7.64E-05	0E+00	1.88E-05
Git1	IR	DIIR	1185	794	1487	7.64E-05	5.86E-03	1.44E-05
Rrp1b	IR	DIIR	1186	1067	1382	7.63E-05	0E+00	1.56E-05
Mlf2	IR	DIIR	1187	1067	757	7.62E-05	0E+00	2.24E-05
H3f3a	I		1188	1067	1963	7.61E-05	0E+00	1.06E-05
H3f3b	I		1188	1067	1963	7.61E-05	0E+00	1.06E-05
Crkl	IR	DIIR	1190	1067	727	7.61E-05	0E+00	2.27E-05
Ret	IR	DIIR	1191	1067	718	7.6E-05	0E+00	2.28E-05					apatinib,cabozantinib,PP-1,R406,SPP86
Polr2h	IR	DIIR	1192	1067	973	7.58E-05	0E+00	2E-05
Hdac7	IR	DIIR	1193	1067	1108	7.57E-05	0E+00	1.89E-05
Flot1	IR	DIIR	1194	306	1469	7.57E-05	5.69E-02	1.45E-05
Gnb1	IR	DIIR	1195	779	1781	7.57E-05	6.29E-03	1.18E-05
Wdr77	IR	DIIR	1196	1067	832	7.56E-05	0E+00	2.16E-05
Rae1	IR	DIIR	1197	1067	852	7.55E-05	0E+00	2.13E-05
Abi1	IR	DIIR	1198	1067	1545	7.53E-05	0E+00	1.4E-05
Flnb	IR	DIIR	1199	1067	1636	7.53E-05	0E+00	1.32E-05
Bdnf	IR	DIIR	1200	142	2156	7.53E-05	2.56E-01	9.41E-06
Casp6	IR	DIIR	1201	1067	1194	7.52E-05	0E+00	1.78E-05
Adcyap1	IR	DIIR	1202	1067	1435	7.51E-05	0E+00	1.5E-05
Chd1l	IR	DIIR	1203	1067	881	7.51E-05	0E+00	2.11E-05
Alb	IR	DIIR	1204	797	1748	7.51E-05	5.79E-03	1.21E-05					ebselen,iodipamide,sodium-dodecyl-sulfate
Ncapd3	IR	DIIR	1205	1067	911	7.5E-05	0E+00	2.07E-05
Fam20c	IR	DIIR	1206	327	2609	7.49E-05	5.12E-02	7.53E-06
Fau	IR	DIIR	1207	1067	817	7.49E-05	0E+00	2.18E-05
Pkp4	IR	DIIR	1208	564	2053	7.48E-05	1.77E-02	1E-05
Jak2	IR	DIIR	1209	1067	823	7.48E-05	0E+00	2.17E-05	0,59	Gö-6976,CP 690550			AG-490,atiprimod,AZD1480,AZ960,baricitinib,CEP-33779,CKD-712,curcumol,cyt387,fedratinib,filgotinib,LY2784544,NS-018,NVP-BSK805,pacritinib,peficitinib,ruxolitinib,ruxolitinib-(S),TG-101209,thiram,tofacitinib,WHI-P154,WP1130,XL019,1,2,3,4,5,6-hexabromocyclohexane
Itfg1	I		1210	1067	1540	7.46E-05	0E+00	1.4E-05
Dr1	IR	DIIR	1211	1067	964	7.46E-05	0E+00	2.01E-05
Nsd3	IR	DIIR	1212	1067	1234	7.46E-05	0E+00	1.74E-05
Csk	IR	DIIR	1213	1067	2855	7.45E-05	0E+00	6.62E-06					apatinib,SRC-kinase-inhibitor-I
Mcrs1	IR	DIIR	1214	1067	1505	7.44E-05	0E+00	1.42E-05
Cd9	IR		1215	870	3231	7.43E-05	4.49E-03	5.67E-06
Psmd14	IR	DIIR	1216	815	1293	7.43E-05	5.49E-03	1.66E-05
Zcchc8	IR	DIIR	1217	1067	988	7.43E-05	0E+00	1.98E-05
Tubb6	IR	DIIR	1218	711	1197	7.42E-05	8.97E-03	1.78E-05	15	Taxol
Aimp2	IR	DIIR	1219	1067	796	7.41E-05	0E+00	2.19E-05
Polr2c	IR	DIIR	1220	1067	1140	7.41E-05	0E+00	1.86E-05
Clock	IR	DIIR	1221	1067	1421	7.4E-05	0E+00	1.51E-05
Itga2b	IR	DIIR	1222	1067	923	7.4E-05	0E+00	2.06E-05					DU-728,eptifibatide,GR-144053,tirofiban
Ints2	IR	DIIR	1223	494	1005	7.39E-05	2.36E-02	1.97E-05
Scarb2	IR	DIIR	1224	941	2041	7.39E-05	3.14E-03	1.01E-05
Elk1	IR	DIIR	1225	589	1766	7.39E-05	1.65E-02	1.2E-05
Qars1	IR	DIIR	1226	1067	1392	7.37E-05	0E+00	1.54E-05
Usp42	IR	DIIR	1227	1067	1034	7.37E-05	0E+00	1.95E-05
Fbxw8	IR	DIIR	1228	599	958	7.36E-05	1.59E-02	2.02E-05
Deaf1	IR	DIIR	1229	1067	1374	7.36E-05	0E+00	1.56E-05
Csde1	IR	DIIR	1230	1067	1379	7.36E-05	0E+00	1.56E-05
Plcg2	IR	DIIR	1231	1067	2235	7.35E-05	0E+00	9.06E-06					m-3M3FBS
Pag1	IR	DIIR	1232	507	1999	7.35E-05	2.26E-02	1.04E-05
Yeats2	IR	DIIR	1233	1067	1094	7.35E-05	0E+00	1.91E-05
Uqcrc2	IR	DIIR	1234	1067	941	7.35E-05	0E+00	2.05E-05
Ncapd2	IR	DIIR	1235	502	1478	7.35E-05	2.3E-02	1.44E-05
Brd3	IR	DIIR	1236	1067	1115	7.34E-05	0E+00	1.89E-05					apabetalone,I-BET-762,I-BET151,LY303511,OTX015,XD-14
Stom	IR	DIIR	1237	494	758	7.34E-05	2.36E-02	2.24E-05
Nherf2	IR	DIIR	1238	706	2416	7.34E-05	9.11E-03	8.28E-06
Kmt2c	IR	DIIR	1239	1067	1046	7.34E-05	0E+00	1.94E-05
Stc2	IR	DIIR	1240	355	1096	7.33E-05	4.32E-02	1.9E-05
Prkcd	IR	DIIR	1241	1067	969	7.33E-05	0E+00	2E-05	0,52	Gö-6976,Gö-6983			go-6983,ingenol,ingenol-mebutate
Prkci	IR	DIIR	1242	1067	1481	7.32E-05	0E+00	1.44E-05					aurothioglucose,GF109203X
Nup62	IR	DIIR	1243	1067	954	7.32E-05	0E+00	2.02E-05
Nek2	IR	DIIR	1244	1067	896	7.32E-05	0E+00	2.09E-05
Senp1	IR	DIIR	1245	1067	827	7.31E-05	0E+00	2.16E-05
Rc3h2	IR	DIIR	1246	1067	1001	7.31E-05	0E+00	1.98E-05
Zfp638	IR	DIIR	1247	1067	957	7.31E-05	0E+00	2.02E-05
Xbp1	IR	DIIR	1248	211	713	7.31E-05	1.03E-01	2.29E-05
Hgs	IR	DIIR	1249	596	1619	7.28E-05	1.6E-02	1.33E-05
Immt	IR	DIIR	1250	1067	932	7.28E-05	0E+00	2.05E-05
Cdk5	IR	DIIR	1251	1067	1736	7.27E-05	0E+00	1.23E-05					aminopurvalanol-a,CDK1-5-inhibitor,dinaciclib,indirubin,indirubin-3-monoxime,kenpaullone,olomoucine,SU9516,1-azakenpaullone
Ube3c	IR	DIIR	1252	506	1523	7.27E-05	2.27E-02	1.41E-05
Chrac1	IR	DIIR	1253	318	770	7.27E-05	5.37E-02	2.22E-05
Rara	IR	DIIR	1254	1067	1408	7.26E-05	0E+00	1.52E-05					AC-55649,AGN-195183,AM-580,CH55,EC-23,ER-50891,etretinate,fenretinide,isotretinoin,tamibarotene,tazarotene,TTNPB
Cacybp	IR	DIIR	1255	1067	784	7.25E-05	0E+00	2.2E-05
Map7d3	IR	DIIR	1256	332	887	7.24E-05	4.83E-02	2.1E-05
Trim55	IR	DIIR	1257	660	716	7.24E-05	1.16E-02	2.28E-05
Rpl22	I		1258	1067	1515	7.23E-05	0E+00	1.41E-05
Samhd1	R		1259	1067	596	7.23E-05	0E+00	2.48E-05
Cbfb	IR	DIIR	1260	1067	913	7.22E-05	0E+00	2.07E-05					AI-10-49
Dhcr24	IR	DIIR	1261	1067	1067	7.21E-05	0E+00	1.93E-05
Rin3	IR	DIIR	1262	1067	769	7.21E-05	0E+00	2.22E-05
Cdk8	IR	DIIR	1263	1067	1132	7.21E-05	0E+00	1.87E-05
Myl6	I		1264	1067	1598	7.21E-05	0E+00	1.35E-05
Sh2d1a	IR	DIIR	1265	949	2073	7.2E-05	2.93E-03	9.93E-06
Ctnnbl1	IR	DIIR	1266	1067	960	7.2E-05	0E+00	2.02E-05
Lonp1	IR	DIIR	1267	1067	1297	7.2E-05	0E+00	1.66E-05
Cdca5	IR	DIIR	1268	1067	844	7.19E-05	0E+00	2.14E-05
Orc4	IR	DIIR	1269	1067	920	7.19E-05	0E+00	2.06E-05
Rps11	I		1270	1067	1621	7.19E-05	0E+00	1.33E-05
Eif4g1	IR	DIIR	1271	1067	1097	7.18E-05	0E+00	1.9E-05					4E1RCat
Nfatc1	IR	DIIR	1272	1067	870	7.17E-05	0E+00	2.12E-05					INCA-6
Nhlrc2	IR	DIIR	1273	1067	1317	7.17E-05	0E+00	1.63E-05
Ap2b1	IR	DIIR	1274	1067	1524	7.17E-05	0E+00	1.41E-05
Ap3b1	IR	DIIR	1275	1067	860	7.16E-05	0E+00	2.12E-05
Ylpm1	IR	DIIR	1276	1067	869	7.16E-05	0E+00	2.12E-05
Cep162	IR	DIIR	1277	582	2535	7.14E-05	1.67E-02	7.85E-06
Rapgef2	IR	DIIR	1278	1067	922	7.14E-05	0E+00	2.06E-05
Usp36	IR	DIIR	1279	1067	853	7.13E-05	0E+00	2.13E-05
Arid4a	IR	DIIR	1280	1067	1405	7.13E-05	0E+00	1.53E-05
Tbc1d10b	IR	DIIR	1281	1067	1133	7.13E-05	0E+00	1.87E-05
Pkn3	IR	DIIR	1282	626	1300	7.12E-05	1.38E-02	1.65E-05
Pih1d1	IR	DIIR	1283	1067	1211	7.12E-05	0E+00	1.77E-05
Efhd2	IR	DIIR	1284	1067	2036	7.11E-05	0E+00	1.02E-05
Tpm3	IR	DIIR	1285	1067	1579	7.11E-05	0E+00	1.37E-05
Taf10	IR	DIIR	1286	1067	1119	7.11E-05	0E+00	1.88E-05
Dnm1l	IR	DIIR	1287	377	968	7.11E-05	3.85E-02	2E-05					dynasore
Acacb	IR	DIIR	1288	1067	1153	7.1E-05	0E+00	1.85E-05					CP-640186,KD-023,metformin
Gtpbp4	IR	DIIR	1289	1067	1185	7.09E-05	0E+00	1.81E-05
Ccnb2	IR	DIIR	1290	1067	1305	7.09E-05	0E+00	1.65E-05
Ctsb	IR	DIIR	1291	779	1496	7.06E-05	6.29E-03	1.43E-05					cathepsin-inhibitor-1,loxistatin-acid,pepstatin,VBY-825
Gfap	IR	DIIR	1292	1067	1393	7.05E-05	0E+00	1.54E-05
Zfp64	IR	DIIR	1293	1067	984	7.05E-05	0E+00	1.99E-05
Champ1	IR	DIIR	1294	1067	1091	7.04E-05	0E+00	1.91E-05
Parp2	IR	DIIR	1295	1067	1262	7.04E-05	0E+00	1.7E-05					AC-55541,E7449,olaparib,rucaparib,talazoparib,UPF-1069,veliparib
Rbpj	IR	DIIR	1296	1067	1742	7.02E-05	0E+00	1.22E-05
Bicd1	IR	DIIR	1297	387	2006	7.02E-05	3.61E-02	1.03E-05
Prdm16	IR	DIIR	1298	1067	1045	7.02E-05	0E+00	1.95E-05
Rbm25	IR	DIIR	1299	1067	1555	7.02E-05	0E+00	1.39E-05
Tert	IR	DIIR	1300	1067	1337	7.01E-05	0E+00	1.6E-05					BIBR-1532,zidovudine
Rbm17	IR	DIIR	1301	1067	971	7.01E-05	0E+00	2E-05
Itgb4	IR	DIIR	1302	1067	1974	7.01E-05	0E+00	1.06E-05
Ikbke	IR	DIIR	1303	443	778	7E-05	2.92E-02	2.21E-05
Ecsit	IR	DIIR	1304	1067	1537	7E-05	0E+00	1.4E-05
Tsg101	IR	DIIR	1305	1067	1550	7E-05	0E+00	1.39E-05
Zzz3	IR	DIIR	1306	1067	1174	6.99E-05	0E+00	1.82E-05
Pcmt1	IR	DIIR	1307	1067	799	6.98E-05	0E+00	2.19E-05
Krt10	IR	DIIR	1308	1067	892	6.98E-05	0E+00	2.1E-05
Sympk	IR	DIIR	1309	1067	831	6.97E-05	0E+00	2.16E-05
Smurf2	IR	DIIR	1310	1067	1426	6.97E-05	0E+00	1.51E-05					heclin
Ppib	IR	DIIR	1311	1067	1865	6.97E-05	0E+00	1.12E-05
C3	IR	DIIR	1312	624	2121	6.95E-05	1.38E-02	9.61E-06
Rasa1	IR	DIIR	1313	1067	2074	6.93E-05	0E+00	9.92E-06
Ppargc1a	IR	DIIR	1314	1067	1112	6.92E-05	0E+00	1.89E-05
Hnrnpa3	I		1315	1067	1509	6.92E-05	0E+00	1.42E-05
Tdg	IR	DIIR	1316	1067	1102	6.92E-05	0E+00	1.9E-05
Nup43	IR	DIIR	1317	1067	818	6.92E-05	0E+00	2.18E-05
Dppa4	IR	DIIR	1318	707	1490	6.92E-05	9.09E-03	1.44E-05
Sgca	IR	DIIR	1319	768	1431	6.92E-05	6.68E-03	1.5E-05
Anapc7	IR	DIIR	1320	1067	1730	6.92E-05	0E+00	1.23E-05
L3mbtl3	IR	DIIR	1321	1067	1179	6.92E-05	0E+00	1.81E-05					UNC1215
Dnttip2	IR	DIIR	1322	1067	987	6.91E-05	0E+00	1.99E-05
Eif3a	IR	DIIR	1323	1067	1331	6.9E-05	0E+00	1.61E-05
Phgdh	IR	DIIR	1324	1067	940	6.88E-05	0E+00	2.05E-05
Optn	IR	DIIR	1325	1067	884	6.86E-05	0E+00	2.11E-05
Ttr	IR	DIIR	1326	674	1463	6.85E-05	1.07E-02	1.46E-05					tafamidis-meglumine
H2bc14	IR	DIIR	1327	1067	976	6.85E-05	0E+00	2E-05
Nufip2	IR	DIIR	1328	1067	782	6.84E-05	0E+00	2.21E-05
Ncf1	IR	DIIR	1329	1067	1281	6.83E-05	0E+00	1.68E-05
Dvl3	IR	DIIR	1330	1067	1314	6.82E-05	0E+00	1.64E-05
Tsc22d1	IR	DIIR	1331	666	1594	6.82E-05	1.15E-02	1.36E-05
Cbfa2t3	R		1332	692	569	6.81E-05	1.02E-02	2.54E-05
Hgf	IR	DIIR	1333	1067	1444	6.81E-05	0E+00	1.49E-05
Tspyl1	IR	DIIR	1334	426	929	6.8E-05	3.18E-02	2.06E-05
Cdkn2a	IR	DIIR	1335	1067	1121	6.79E-05	0E+00	1.88E-05
Chek1	IR	DIIR	1336	1067	1290	6.78E-05	0E+00	1.67E-05					AZD7762,CHIR-124,LY2603618,LY2606368,PF-477736,SB-218078,SCH-900776
Actr2	IR	DIIR	1337	1067	1851	6.78E-05	0E+00	1.13E-05
Fgr	IR	DIIR	1338	1067	2320	6.78E-05	0E+00	8.63E-06					PRT062607
Pla2g4a	IR	DIIR	1339	1067	939	6.77E-05	0E+00	2.05E-05					fluticasone-propionate,PACOCF3
Map7	IR	DIIR	1340	281	891	6.76E-05	6.53E-02	2.1E-05
Ppp2r1b	IR	DIIR	1341	1067	838	6.76E-05	0E+00	2.15E-05
Gucd1	IR	DIIR	1342	1067	1503	6.75E-05	0E+00	1.42E-05
Bcar1	IR	DIIR	1343	1067	1288	6.74E-05	0E+00	1.67E-05
Ddr1	IR	DIIR	1344	1067	1688	6.74E-05	0E+00	1.27E-05					DDR1-IN-1
Rrp9	IR	DIIR	1345	1067	970	6.73E-05	0E+00	2E-05
Nop9	IR	DIIR	1346	1067	1114	6.73E-05	0E+00	1.89E-05
Atad3a	I		1347	1067	1644	6.71E-05	0E+00	1.31E-05
Hmgn1	IR	DIIR	1348	1067	1041	6.71E-05	0E+00	1.95E-05
Ptprj	IR	DIIR	1349	872	2154	6.71E-05	4.45E-03	9.42E-06
Fbxo7	IR	DIIR	1350	464	1222	6.71E-05	2.61E-02	1.75E-05
Arfgap3	IR	DIIR	1351	1067	1814	6.71E-05	0E+00	1.16E-05
Myog	IR	DIIR	1352	1067	1333	6.7E-05	0E+00	1.61E-05
Atp1b1	IR	DIIR	1353	1067	1581	6.7E-05	0E+00	1.37E-05
Hypk	IR	DIIR	1354	249	1255	6.69E-05	7.79E-02	1.71E-05
Lamtor1	IR	DIIR	1355	846	2011	6.68E-05	4.72E-03	1.03E-05
Fas	IR	DIIR	1356	1067	1327	6.68E-05	0E+00	1.62E-05
Pnkp	IR	DIIR	1357	1067	1059	6.68E-05	0E+00	1.93E-05					A12B4C3
Flot2	IR	DIIR	1358	941	2021	6.68E-05	3.14E-03	1.02E-05
Srsf10	IR	DIIR	1359	1067	809	6.67E-05	0E+00	2.18E-05
Anxa1	IR	DIIR	1360	1067	1198	6.67E-05	0E+00	1.78E-05					dexamethasone,hydrocortisone
Derl1	IR	DIIR	1361	1067	950	6.66E-05	0E+00	2.03E-05
Rnf40	IR	DIIR	1362	1067	1277	6.66E-05	0E+00	1.68E-05
Nr1h2	IR	DIIR	1363	1067	1342	6.64E-05	0E+00	1.6E-05					GW-3965,LXR-623
Stk24	IR	DIIR	1364	1067	1698	6.64E-05	0E+00	1.26E-05
Os9	IR	DIIR	1365	694	3156	6.64E-05	1.01E-02	5.83E-06
Nos2	IR	DIIR	1366	1067	1603	6.64E-05	0E+00	1.35E-05					aminoguanidine,aminomethyltransferase,aminothiazole,asymmetrical-dimethylarginine,bardoxolone,dexamethasone,diphenyleneiodonium,EIT-hydrobromide,guanidinoethyldisulfide-bicarbonate,hydrocortisone,L-monomethylarginine,L-NIL,NG-nitro-arginine,triflusal,1400W,2-iminobiotin,3-bromo-7-nitroindazole,7-nitroindazole
Tor1a	IR	DIIR	1367	1067	2271	6.64E-05	0E+00	8.89E-06
Prmt3	IR	DIIR	1368	1067	967	6.63E-05	0E+00	2.01E-05					SGC-707,UNC2327
Map7d1	IR	DIIR	1369	1067	866	6.63E-05	0E+00	2.12E-05
Irf2bp2	IR	DIIR	1370	1067	829	6.63E-05	0E+00	2.16E-05
Pola1	IR	DIIR	1371	1067	1304	6.61E-05	0E+00	1.65E-05	100	Aphidicolin			cytarabine,fludarabine,nelarabine
Srpk1	IR	DIIR	1372	1067	1396	6.59E-05	0E+00	1.54E-05					SRPIN340
Hnrnph3	IR	DIIR	1373	1067	1434	6.58E-05	0E+00	1.5E-05
Isg15	IR	DIIR	1374	1067	1345	6.58E-05	0E+00	1.6E-05
Chd4	IR	DIIR	1375	1067	1084	6.57E-05	0E+00	1.91E-05
Opa1	IR	DIIR	1376	768	1582	6.57E-05	6.68E-03	1.37E-05
Eprs1	I		1377	1067	1484	6.57E-05	0E+00	1.44E-05
Inpp5d	IR	DIIR	1378	1067	2120	6.57E-05	0E+00	9.62E-06					AS-1949490
H2bc21	IR	DIIR	1379	1067	894	6.56E-05	0E+00	2.09E-05
Lats1	IR	DIIR	1380	707	1561	6.56E-05	9.09E-03	1.38E-05
Cldn7	IR	DIIR	1381	476	2239	6.56E-05	2.53E-02	9.04E-06
Sipa1l1	IR	DIIR	1382	301	2270	6.56E-05	5.83E-02	8.9E-06
Elf2	IR	DIIR	1383	1067	912	6.54E-05	0E+00	2.07E-05
Pum1	IR	DIIR	1384	434	1909	6.53E-05	3.07E-02	1.1E-05
Tubgcp5	IR	DIIR	1385	641	1704	6.53E-05	1.27E-02	1.26E-05
Rbm5	IR	DIIR	1386	1067	1187	6.53E-05	0E+00	1.79E-05
Nr4a3	IR	DIIR	1387	1067	1423	6.53E-05	0E+00	1.51E-05
Podxl	IR	DIIR	1388	1067	864	6.52E-05	0E+00	2.12E-05
Ap2a1	IR	DIIR	1389	1067	944	6.52E-05	0E+00	2.04E-05
Cdc37	IR	DIIR	1390	1067	899	6.52E-05	0E+00	2.09E-05
Nr0b2	IR	DIIR	1391	1067	1002	6.52E-05	0E+00	1.98E-05
Pura	IR	DIIR	1392	1067	1092	6.51E-05	0E+00	1.91E-05
Ddx18	IR	DIIR	1393	1067	1199	6.5E-05	0E+00	1.78E-05
Riok1	I		1394	1067	1693	6.5E-05	0E+00	1.27E-05
Snx27	IR	DIIR	1395	315	2228	6.49E-05	5.47E-02	9.1E-06
Grm1	IR	DIIR	1396	762	2314	6.49E-05	6.9E-03	8.65E-06					CPCCOEt,dihydroxyphenylglycine,JNJ-16259685,LY456236,MPEP,PHCCC,Ro-67-7476,YM-298198,YM-298198-desmethyl,3,5-DHPG-(S),3-carboxy-4-hydroxyphenylglycine-(S),3-MATIDA,4-carboxy-3-hydroxyphenylglycine-(RS),4-carboxy-3-hydroxyphenylglycine-(S)
Mvp	IR	DIIR	1397	381	1081	6.48E-05	3.68E-02	1.91E-05
Cenpc1	IR	DIIR	1398	1067	1301	6.48E-05	0E+00	1.65E-05
Syvn1	IR	DIIR	1399	403	1547	6.48E-05	3.39E-02	1.39E-05
Cops7a	IR	DIIR	1400	1067	1170	6.48E-05	0E+00	1.83E-05
Pcgf1	IR	DIIR	1401	439	942	6.48E-05	2.95E-02	2.04E-05
Sele	IR	DIIR	1402	1067	1480	6.47E-05	0E+00	1.44E-05					aceneuramic-acid,A205804
Hes1	IR	DIIR	1403	1067	1033	6.47E-05	0E+00	1.95E-05
Ssr3	IR	DIIR	1404	1067	893	6.47E-05	0E+00	2.09E-05
Cat	IR	DIIR	1405	486	1739	6.47E-05	2.45E-02	1.22E-05					fomepizole
Lemd2	IR	DIIR	1406	1067	1036	6.46E-05	0E+00	1.95E-05
Prdx1	I		1407	1067	1563	6.45E-05	0E+00	1.38E-05
Tma16	IR	DIIR	1408	1067	956	6.44E-05	0E+00	2.02E-05
Satb1	IR	DIIR	1409	1067	1047	6.43E-05	0E+00	1.94E-05
Med14	IR	DIIR	1410	1067	1531	6.43E-05	0E+00	1.4E-05
Pdpk1	IR	DIIR	1411	1067	1460	6.43E-05	0E+00	1.46E-05					AR-12,celecoxib,GF109203X,GSK2334470,PHT-427
Thap4	IR	DIIR	1412	1067	854	6.42E-05	0E+00	2.13E-05
Sf3a3	IR	DIIR	1413	1067	1522	6.42E-05	0E+00	1.41E-05
Sod1	IR	DIIR	1414	779	1442	6.42E-05	6.29E-03	1.49E-05					tetraethylenepentamine
Slx9	IR	DIIR	1415	1067	1106	6.4E-05	0E+00	1.9E-05
Itpr3	IR	DIIR	1416	1067	908	6.4E-05	0E+00	2.08E-05
Tars1	IR	DIIR	1417	1067	1783	6.38E-05	0E+00	1.18E-05
Xab2	IR	DIIR	1418	1067	1180	6.38E-05	0E+00	1.81E-05
Fbxo25	IR	DIIR	1419	1067	1332	6.38E-05	0E+00	1.61E-05
Pogz	IR	DIIR	1420	1067	1064	6.38E-05	0E+00	1.93E-05
Pcx	IR	DIIR	1421	1067	1493	6.37E-05	0E+00	1.43E-05
Maco1	IR	DIIR	1422	430	917	6.37E-05	3.12E-02	2.07E-05
Ptpn13	IR	DIIR	1423	578	2245	6.37E-05	1.7E-02	9.01E-06
Tradd	IR	DIIR	1424	602	1731	6.37E-05	1.57E-02	1.23E-05
Hr	IR	DIIR	1425	1067	1734	6.37E-05	0E+00	1.23E-05
Asph	IR	DIIR	1426	589	1012	6.34E-05	1.65E-02	1.97E-05
L1td1	IR	DIIR	1427	1067	1350	6.33E-05	0E+00	1.59E-05
Asf1b	IR	DIIR	1428	1067	1099	6.33E-05	0E+00	1.9E-05
Rpp38	IR	DIIR	1429	1067	1054	6.32E-05	0E+00	1.94E-05
Chek2	IR	DIIR	1430	1067	1295	6.32E-05	0E+00	1.66E-05					AZD7762,PF-477736
Lin54	IR	DIIR	1431	1067	1413	6.32E-05	0E+00	1.52E-05
Nr4a1	I		1432	1067	2445	6.31E-05	0E+00	8.18E-06
Orc5	IR	DIIR	1433	439	889	6.29E-05	2.95E-02	2.1E-05
Sec23a	IR	DIIR	1434	1067	1006	6.28E-05	0E+00	1.97E-05
Ptk2b	IR	DIIR	1435	1067	1512	6.26E-05	0E+00	1.42E-05					leflunomide,PF-431396,PF-562271
Map3k5	IR	DIIR	1436	1067	1210	6.26E-05	0E+00	1.77E-05					TC-ASK-10
Rpl26	I		1437	1067	1773	6.25E-05	0E+00	1.19E-05
Tle5	IR	DIIR	1438	1067	1244	6.25E-05	0E+00	1.73E-05
Nr4a2	IR	DIIR	1439	768	1710	6.25E-05	6.68E-03	1.25E-05
Igf2bp3	IR	DIIR	1440	1067	1032	6.24E-05	0E+00	1.96E-05
Mre11a	I		1441	1067	2115	6.24E-05	0E+00	9.63E-06
Ino80c	IR	DIIR	1442	1067	1367	6.24E-05	0E+00	1.57E-05
Napsa	IR	DIIR	1443	290	999	6.24E-05	6.19E-02	1.98E-05
Ywhah	IR	DIIR	1444	612	1658	6.23E-05	1.49E-02	1.3E-05
Mdc1	I		1445	1067	1819	6.23E-05	0E+00	1.16E-05
Krt17	IR	DIIR	1446	1067	1440	6.23E-05	0E+00	1.49E-05
Strap	IR	DIIR	1447	1067	1525	6.23E-05	0E+00	1.41E-05
Eea1	IR	DIIR	1448	1067	949	6.23E-05	0E+00	2.03E-05
Zmym4	IR	DIIR	1449	1067	1056	6.22E-05	0E+00	1.94E-05
Hmbox1	IR	DIIR	1450	1067	1189	6.22E-05	0E+00	1.79E-05
Mtus2	IR	DIIR	1451	797	1743	6.21E-05	5.79E-03	1.22E-05
Uchl1	IR	DIIR	1452	1067	2056	6.21E-05	0E+00	1E-05
Cox5a	IR	DIIR	1453	1067	989	6.19E-05	0E+00	1.98E-05
Grb10	IR	DIIR	1454	1067	1276	6.17E-05	0E+00	1.68E-05
Ppp6c	IR	DIIR	1455	749	1745	6.17E-05	7.83E-03	1.22E-05
Slc25a22	IR	DIIR	1456	1067	931	6.17E-05	0E+00	2.06E-05
Eif3m	IR	DIIR	1457	548	1902	6.17E-05	1.84E-02	1.1E-05
Pacsin3	IR	DIIR	1458	609	1787	6.14E-05	1.51E-02	1.18E-05
Ddx19b	IR	DIIR	1459	1067	1918	6.13E-05	0E+00	1.09E-05
Cdk13	IR	DIIR	1460	1067	1259	6.13E-05	0E+00	1.7E-05
Ascl4	IR	DIIR	1461	1067	1376	6.13E-05	0E+00	1.56E-05
Nfatc2	IR	DIIR	1462	1067	1208	6.13E-05	0E+00	1.77E-05
Rcn2	IR	DIIR	1463	1067	1861	6.12E-05	0E+00	1.13E-05
Ppl	IR	DIIR	1464	436	1747	6.11E-05	3.01E-02	1.22E-05
Cebpg	IR	DIIR	1465	1067	1395	6.11E-05	0E+00	1.54E-05
Lbr	IR	DIIR	1466	1067	1511	6.1E-05	0E+00	1.42E-05
Ercc6	I		1467	1067	2267	6.1E-05	0E+00	8.91E-06
Vasp	IR	DIIR	1468	1067	1459	6.1E-05	0E+00	1.47E-05
Cxcl10	IR	DIIR	1469	363	1938	6.1E-05	4.17E-02	1.08E-05
Dusp10	IR	DIIR	1470	1067	2705	6.09E-05	0E+00	7.15E-06
Cdkn2c	IR	DIIR	1471	636	963	6.09E-05	1.31E-02	2.01E-05
Adam10	IR	DIIR	1472	710	2356	6.08E-05	9.05E-03	8.48E-06
Dazap2	IR	DIIR	1473	464	1667	6.08E-05	2.61E-02	1.29E-05
Copb2	IR	DIIR	1474	1067	1608	6.07E-05	0E+00	1.34E-05
Gbf1	IR	DIIR	1475	1067	1077	6.05E-05	0E+00	1.92E-05					golgicide-A
Ldlr	IR	DIIR	1476	215	1093	6.04E-05	1.02E-01	1.91E-05					berberine
Ppp1r21	IR	DIIR	1477	1067	2331	6.03E-05	0E+00	8.59E-06
Msn	IR	DIIR	1478	725	1983	6.01E-05	8.67E-03	1.05E-05
Ccdc88a	IR	DIIR	1479	1067	1729	6.01E-05	0E+00	1.23E-05
Npc1	IR	DIIR	1480	252	2507	6.01E-05	7.73E-02	7.94E-06
Cenpf	R		1481	1067	522	6.01E-05	0E+00	2.66E-05
Top2b	I		1482	1067	2234	6.01E-05	0E+00	9.07E-06	33	Genistein			amonafide,amrubicin,daunorubicin,dexrazoxane,etoposide,teniposide
Cct7	I		1483	1067	1675	6E-05	0E+00	1.28E-05
Sdc2	IR	DIIR	1484	762	1857	5.99E-05	6.9E-03	1.13E-05
Macroh2a1	I		1485	1067	1911	5.99E-05	0E+00	1.09E-05
Dcaf7	IR	DIIR	1486	1067	1075	5.99E-05	0E+00	1.92E-05
Irf1	IR	DIIR	1487	1067	951	5.99E-05	0E+00	2.03E-05
Rpl19	I		1488	1067	1569	5.98E-05	0E+00	1.37E-05
Senp2	IR	DIIR	1489	1067	961	5.97E-05	0E+00	2.01E-05					NSC-632839
Ubp1	IR	DIIR	1490	1067	1146	5.97E-05	0E+00	1.86E-05
Bin1	IR	DIIR	1491	1067	1655	5.97E-05	0E+00	1.3E-05
Tmem109	IR	DIIR	1492	1067	1073	5.97E-05	0E+00	1.92E-05
Mfap2	IR	DIIR	1493	1067	1023	5.95E-05	0E+00	1.96E-05
Larp1	IR	DIIR	1494	1067	1141	5.95E-05	0E+00	1.86E-05
Kdr	IR	DIIR	1495	1067	1837	5.95E-05	0E+00	1.15E-05	27	Sorafenib			ACTB-1003,altiratinib,anlotinib,apatinib,axitinib,BMS-690514,BMS-817378,brivanib,cabozantinib,CYC116,DMH4,foretinib,fruquintinib,golvatinib,KI-20227,KI-8751,KRN-633,lenvatinib,LY2874455,motesanib,neratinib,NVP-BGJ398,OSI-930,PD-153035,PLX4720,SKLB1002,SU014813,SU4312,telatinib,TG-100572,tie2-kinase-inhibitor,toceranib,tyrphostin-AG-879,vatalanib,XL647,ZM-306416,ZM-323881
Ubl4a	IR	DIIR	1496	932	1613	5.94E-05	3.3E-03	1.34E-05
Sparc	IR	DIIR	1497	655	1782	5.93E-05	1.23E-02	1.18E-05
Aff1	IR	DIIR	1498	1067	1786	5.92E-05	0E+00	1.18E-05
Palb2	IR	DIIR	1499	397	1011	5.92E-05	3.5E-02	1.97E-05
Fxr2	IR	DIIR	1500	1067	1031	5.9E-05	0E+00	1.96E-05
Ctdspl2	IR	DIIR	1501	1067	953	5.9E-05	0E+00	2.02E-05
Hnrnph2	IR	DIIR	1502	1067	1389	5.89E-05	0E+00	1.54E-05
Slc6a4	IR	DIIR	1503	487	2242	5.88E-05	2.43E-02	9.01E-06					alaproclate,amineptine,amitifadine,BTS-54505,dapoxetine,desvenlafaxine,doxepin,escitalopram,fluoxetine,fluvoxamine,indalpine,lofepramine,milnacipran,nisoxetine,protriptyline,sertraline,trimipramine,venlafaxine,zimelidine,3-alpha-bis-(4-fluorophenyl)-methoxytropane
Kit	R		1504	714	1048	5.87E-05	8.91E-03	1.94E-05	27,73	Sorafenib,GNF 5837			AC-710,amuvatinib,apatinib,APcK-110,CP-673451,crenolanib,DCC-2618,GTP-14564,KG-5,KI-20227,masitinib,motesanib,nilotinib,OSI-930,pexidartinib,PLX647,tandutinib
Zfp408	IR	DIIR	1505	1067	1848	5.85E-05	0E+00	1.13E-05
Mad2l2	IR	DIIR	1506	320	1602	5.84E-05	5.36E-02	1.35E-05
Tank	IR	DIIR	1507	717	1708	5.84E-05	8.75E-03	1.26E-05
Atxn2l	IR	DIIR	1508	1067	966	5.84E-05	0E+00	2.01E-05
Sord	IR	DIIR	1509	1067	1711	5.83E-05	0E+00	1.25E-05
Trmt1	IR	DIIR	1510	779	1661	5.83E-05	6.29E-03	1.3E-05
Rbm22	IR	DIIR	1511	1067	1214	5.83E-05	0E+00	1.76E-05
Atp6v1e1	IR	DIIR	1512	1014	2977	5.82E-05	1.57E-03	6.25E-06
Pdlim7	IR	DIIR	1513	1067	1685	5.82E-05	0E+00	1.27E-05
Ndrg1	IR	DIIR	1514	1067	1027	5.81E-05	0E+00	1.96E-05
Mapre1	IR	DIIR	1515	1067	1009	5.81E-05	0E+00	1.97E-05
Psap	IR	DIIR	1516	1067	2186	5.81E-05	0E+00	9.27E-06
Myf6	IR	DIIR	1517	1067	1605	5.8E-05	0E+00	1.35E-05
Braf	IR	DIIR	1518	1067	1148	5.8E-05	0E+00	1.85E-05	27	Sorafenib			AZ-628,CEP-32496,dabrafenib,encorafenib,GDC-0879,KG-5,LY3009120,ML786,PLX4720,PLX8394,RAF265,Ro-5126766,SB-590885,TAK-632,vemurafenib,ZM-336372
Hmgn3	IR	DIIR	1519	1067	1025	5.8E-05	0E+00	1.96E-05
Zbtb33	IR	DIIR	1520	1067	955	5.8E-05	0E+00	2.02E-05
Sh3gl3	IR	DIIR	1521	533	2579	5.79E-05	1.99E-02	7.64E-06
Abl2	IR	DIIR	1522	1067	1794	5.79E-05	0E+00	1.17E-05
Uhrf2	IR	DIIR	1523	1067	1349	5.79E-05	0E+00	1.59E-05
Idh1	R		1524	1067	2317	5.79E-05	0E+00	8.64E-06					AGI-5198,enasidenib,ivosidenib
Maged1	IR	DIIR	1525	459	1344	5.77E-05	2.66E-02	1.6E-05
Rab7	IR	DIIR	1526	1067	1728	5.77E-05	0E+00	1.23E-05
Atf3	I		1527	1067	2678	5.75E-05	0E+00	7.26E-06
Mccc2	IR	DIIR	1528	1067	1518	5.75E-05	0E+00	1.41E-05
Anp32b	IR	DIIR	1529	1067	1599	5.74E-05	0E+00	1.35E-05
Id2	IR	DIIR	1530	1067	1330	5.73E-05	0E+00	1.61E-05
Cdk5rap3	IR	DIIR	1531	1067	1323	5.71E-05	0E+00	1.62E-05
E4f1	IR	DIIR	1532	1067	1428	5.71E-05	0E+00	1.51E-05
Oxct1	IR	DIIR	1533	1067	2020	5.7E-05	0E+00	1.02E-05					thiomersal
Pacsin2	IR	DIIR	1534	694	2571	5.69E-05	1.01E-02	7.7E-06
Snap25	IR	DIIR	1535	738	2925	5.68E-05	8.33E-03	6.39E-06
Nfyb	IR	DIIR	1536	1067	1062	5.67E-05	0E+00	1.93E-05
Hspa2	I		1537	1067	1860	5.67E-05	0E+00	1.13E-05
Tsc2	IR	DIIR	1538	499	1190	5.67E-05	2.33E-02	1.79E-05
Mpg	IR	DIIR	1539	1067	1451	5.66E-05	0E+00	1.48E-05
Dmwd	IR	DIIR	1540	1067	1325	5.66E-05	0E+00	1.62E-05
Jph2	IR	DIIR	1541	1067	1151	5.66E-05	0E+00	1.85E-05
Eif3b	IR	DIIR	1542	1067	1134	5.65E-05	0E+00	1.87E-05
Med29	IR	DIIR	1543	1067	1120	5.65E-05	0E+00	1.88E-05
Ubxn1	IR	DIIR	1544	883	1429	5.64E-05	4.4E-03	1.51E-05
Khsrp	IR	DIIR	1545	1067	1016	5.64E-05	0E+00	1.96E-05
Adrb2	IR	DIIR	1546	1067	972	5.64E-05	0E+00	2E-05					albuterol,alprenolol,amezinium,atenolol-(+/-),bambuterol,betaxolol,BRL-37344,broxaterol,buphenine,bupranolol,carazolol,carmoterol,carteolol,carvedilol,celiprolol,CGP-12177,cimaterol,clenbuterol,cloranolol,clorprenaline,dobutamine,DPI-201106,ephedrine,fenoterol,formoterol,hexoprenaline,higenamine,ICI-118,551,ICI-89406,indacaterol,isoprenaline,isoxsuprine,L-755507,labetalol,levalbuterol,levobetaxol…
Dcaf1	IR	DIIR	1547	1067	1038	5.63E-05	0E+00	1.95E-05
Bad	IR	DIIR	1548	1067	1318	5.63E-05	0E+00	1.63E-05
Dnajc11	IR	DIIR	1549	320	2019	5.62E-05	5.36E-02	1.02E-05
Ambra1	IR	DIIR	1550	1067	1941	5.62E-05	0E+00	1.08E-05
Psmc6	IR	DIIR	1551	792	1465	5.62E-05	5.98E-03	1.46E-05
Mdfi	IR	DIIR	1552	1067	1356	5.62E-05	0E+00	1.58E-05
Orc1	IR	DIIR	1553	1067	1360	5.62E-05	0E+00	1.58E-05
Cxxc5	IR	DIIR	1554	1067	1069	5.61E-05	0E+00	1.93E-05
Lmbr1l	IR	DIIR	1555	832	2108	5.61E-05	5.15E-03	9.66E-06
Psmb2	IR	DIIR	1556	815	1411	5.61E-05	5.49E-03	1.52E-05
Idh3b	IR	DIIR	1557	623	2025	5.61E-05	1.4E-02	1.02E-05
Atp5pf	IR	DIIR	1558	1067	1192	5.6E-05	0E+00	1.79E-05
Fes	IR	DIIR	1559	1067	1823	5.6E-05	0E+00	1.16E-05					PF-06463922
Ide	IR	DIIR	1560	473	1885	5.6E-05	2.54E-02	1.11E-05					bacitracin
Cep55	IR	DIIR	1561	450	1225	5.6E-05	2.84E-02	1.75E-05
Pdgfa	IR	DIIR	1562	1067	1917	5.59E-05	0E+00	1.09E-05
Hnrnpll	IR	DIIR	1563	1067	1832	5.59E-05	0E+00	1.15E-05
Rtcb	I		1564	1067	1893	5.59E-05	0E+00	1.1E-05
Gar1	IR	DIIR	1565	1067	1177	5.58E-05	0E+00	1.82E-05
Trex1	IR	DIIR	1566	1067	1173	5.57E-05	0E+00	1.82E-05
Cdca7l	IR	DIIR	1567	1067	1111	5.57E-05	0E+00	1.89E-05
Pacsin1	IR	DIIR	1568	694	2629	5.56E-05	1.01E-02	7.45E-06
Prkar1a	IR	DIIR	1569	546	1536	5.56E-05	1.86E-02	1.4E-05	33	Genistein
Farsa	IR	DIIR	1570	476	1294	5.55E-05	2.53E-02	1.66E-05
Tmem214	IR	DIIR	1571	1067	995	5.55E-05	0E+00	1.98E-05
Dap3	IR	DIIR	1572	1067	983	5.54E-05	0E+00	1.99E-05
Ivns1abp	IR	DIIR	1573	1067	996	5.54E-05	0E+00	1.98E-05
Six2	IR	DIIR	1574	1067	1201	5.53E-05	0E+00	1.78E-05
Prdm2	IR	DIIR	1575	1067	1387	5.53E-05	0E+00	1.55E-05
Gnl3	I		1576	1067	2099	5.53E-05	0E+00	9.71E-06
Ncbp1	IR	DIIR	1577	1067	1191	5.52E-05	0E+00	1.79E-05
Sdc3	R		1578	595	2024	5.52E-05	1.61E-02	1.02E-05
Sall4	IR	DIIR	1579	1067	1206	5.52E-05	0E+00	1.77E-05
Edem2	IR	DIIR	1580	389	2068	5.51E-05	3.57E-02	9.95E-06
Ube2h	IR	DIIR	1581	1067	1184	5.5E-05	0E+00	1.81E-05
Fhl1	IR	DIIR	1582	587	2076	5.49E-05	1.66E-02	9.92E-06
Cenpq	IR	DIIR	1583	1067	1021	5.49E-05	0E+00	1.96E-05
Otub1	IR	DIIR	1584	815	1365	5.49E-05	5.49E-03	1.57E-05
Vamp5	IR	DIIR	1585	1067	1186	5.49E-05	0E+00	1.8E-05
Gtf2ird1	IR	DIIR	1586	1067	1261	5.48E-05	0E+00	1.7E-05
Grwd1	I		1587	543	1724	5.47E-05	1.87E-02	1.24E-05
Klf15	IR	DIIR	1588	1067	1415	5.47E-05	0E+00	1.52E-05
Kifc3	IR	DIIR	1589	1067	1232	5.44E-05	0E+00	1.74E-05
Nudt21	I		1590	1067	1975	5.41E-05	0E+00	1.06E-05
Trim63	IR	DIIR	1591	698	1223	5.41E-05	9.65E-03	1.75E-05
Slc27a4	IR	DIIR	1592	1067	1018	5.41E-05	0E+00	1.96E-05
Reep4	IR	DIIR	1593	317	1139	5.4E-05	5.42E-02	1.86E-05
Birc6	IR	DIIR	1594	1067	1839	5.39E-05	0E+00	1.14E-05
Nsfl1c	IR	DIIR	1595	1067	1817	5.38E-05	0E+00	1.16E-05
Pdgfrb	IR	DIIR	1596	555	1454	5.38E-05	1.81E-02	1.47E-05	27,73	Sorafenib,GNF 5837			AC-710,anlotinib,CP-673451,crenolanib,flumatinib,GTP-14564,KG-5,KI-20227,masitinib,ON123300,SU16f,SU4312,tandutinib,toceranib,vatalanib
Sorl1	IR	DIIR	1597	403	2119	5.38E-05	3.39E-02	9.62E-06
Cdkal1	IR	DIIR	1598	1067	1070	5.37E-05	0E+00	1.93E-05
Ssr4	IR	DIIR	1599	1067	1869	5.37E-05	0E+00	1.12E-05
Ranbp1	IR	DIIR	1600	1067	1992	5.37E-05	0E+00	1.04E-05
Gast	IR		1601	143	3388	5.37E-05	2.5E-01	5.34E-06					acexamic-acid,sulmetozine
Osbp	IR	DIIR	1602	1067	1017	5.37E-05	0E+00	1.96E-05
Pfdn5	IR	DIIR	1603	1067	1235	5.36E-05	0E+00	1.74E-05
Gabarap	I		1604	1067	1637	5.35E-05	0E+00	1.31E-05
Otx1	IR	DIIR	1605	147	1178	5.34E-05	2.45E-01	1.81E-05
Vamp3	IR	DIIR	1606	476	2701	5.33E-05	2.53E-02	7.17E-06
Tab1	IR	DIIR	1607	1067	1274	5.33E-05	0E+00	1.68E-05
Bicd2	IR	DIIR	1608	445	1770	5.32E-05	2.9E-02	1.19E-05
Pan2	I		1609	1067	1604	5.32E-05	0E+00	1.35E-05
Raly	I		1610	1067	2008	5.32E-05	0E+00	1.03E-05
Ncbp2	IR	DIIR	1611	1067	1606	5.32E-05	0E+00	1.34E-05
Top1	I		1612	1067	1666	5.32E-05	0E+00	1.29E-05					aclarubicin,beta-lapachone,camptothecin,exatecan-mesylate,genz-644282,irinotecan,karenitecin,lucanthone,luteolin,nemorubicin,pyrazoloacridine,rubitecan,SN-38,TAS-103,topotecan,10-hydroxycamptothecin,9-aminocamptothecin
Tmsb4x	IR	DIIR	1613	1067	1779	5.31E-05	0E+00	1.19E-05
Bmpr2	IR	DIIR	1614	1067	1821	5.31E-05	0E+00	1.16E-05
Capn1	IR	DIIR	1615	1067	1209	5.31E-05	0E+00	1.77E-05
Garre1	IR	DIIR	1616	777	3104	5.3E-05	6.49E-03	5.92E-06
Mrps9	IR	DIIR	1617	1067	1150	5.3E-05	0E+00	1.85E-05
Usp28	IR	DIIR	1618	1067	1754	5.29E-05	0E+00	1.21E-05
Uchl5	IR	DIIR	1619	1067	1584	5.29E-05	0E+00	1.37E-05					WP1130
Hspa1l	I		1620	1067	1873	5.27E-05	0E+00	1.12E-05
Rpl35a	I		1621	1067	1979	5.27E-05	0E+00	1.05E-05
Kdm5b	IR	DIIR	1622	1067	1391	5.26E-05	0E+00	1.54E-05
Pou2f1	IR	DIIR	1623	1067	1024	5.26E-05	0E+00	1.96E-05
Psmc4	IR	DIIR	1624	1067	1558	5.26E-05	0E+00	1.38E-05
Axin1	IR	DIIR	1625	1067	1246	5.25E-05	0E+00	1.73E-05					JW-67
Pbp2	IR	DIIR	1626	1067	1933	5.24E-05	0E+00	1.08E-05
Hyou1	IR	DIIR	1627	947	2192	5.24E-05	2.99E-03	9.26E-06
Tpr	IR	DIIR	1628	1067	1228	5.24E-05	0E+00	1.75E-05
Tln1	IR	DIIR	1629	797	2067	5.24E-05	5.79E-03	9.96E-06
Lin9	IR	DIIR	1630	1067	1420	5.24E-05	0E+00	1.51E-05
Ppm1d	IR	DIIR	1631	717	2109	5.23E-05	8.75E-03	9.65E-06					GSK2830371
Csnk1d	IR	DIIR	1632	1067	1183	5.23E-05	0E+00	1.81E-05					D-4476,IC261,LH846,PF-4800567,PF-670462,TA-01
Esrra	IR	DIIR	1633	1067	1903	5.23E-05	0E+00	1.1E-05					daidzein,4-methylgenistein
Irs4	IR	DIIR	1634	1067	1394	5.23E-05	0E+00	1.54E-05
Bahd1	IR	DIIR	1635	1067	1577	5.22E-05	0E+00	1.37E-05
Gps1	IR	DIIR	1636	1067	1082	5.22E-05	0E+00	1.91E-05
Anxa5	IR	DIIR	1637	911	2143	5.22E-05	3.86E-03	9.5E-06
Wwp1	IR	DIIR	1638	1067	1401	5.21E-05	0E+00	1.53E-05					heclin
Ifne	IR	DIIR	1639	1067	2136	5.21E-05	0E+00	9.51E-06
Zup1	IR	DIIR	1640	1067	2457	5.21E-05	0E+00	8.14E-06
Phrf1	IR	DIIR	1641	1067	1227	5.21E-05	0E+00	1.75E-05
Gse1	IR	DIIR	1642	1067	1195	5.2E-05	0E+00	1.78E-05
Myo5a	IR	DIIR	1643	1067	2045	5.19E-05	0E+00	1.01E-05
Nfx1	I		1644	1067	1720	5.18E-05	0E+00	1.24E-05
Nudcd1	IR	DIIR	1645	1067	1161	5.18E-05	0E+00	1.83E-05
Clasrp	IR	DIIR	1646	1067	1072	5.18E-05	0E+00	1.92E-05
Ahcyl1	IR	DIIR	1647	1067	1136	5.18E-05	0E+00	1.86E-05
Plaur	IR	DIIR	1648	1067	2547	5.17E-05	0E+00	7.81E-06					4-chlorophenylguanidine
Tigd5	IR	DIIR	1649	366	1101	5.17E-05	4.14E-02	1.9E-05
B4galt1	IR	DIIR	1650	370	2142	5.17E-05	4.08E-02	9.5E-06
Ccnt1	IR	DIIR	1651	1067	1802	5.16E-05	0E+00	1.17E-05
Dcn	IR	DIIR	1652	1067	2059	5.16E-05	0E+00	1E-05					trometamol
Psmc1	IR	DIIR	1653	1067	1359	5.14E-05	0E+00	1.58E-05
Hipk2	R		1654	1067	1057	5.14E-05	0E+00	1.93E-05
Clstn1	IR	DIIR	1655	1067	1171	5.14E-05	0E+00	1.83E-05
Abcd3	IR	DIIR	1656	1067	1513	5.13E-05	0E+00	1.42E-05
Ppt1	IR	DIIR	1657	1067	1471	5.13E-05	0E+00	1.45E-05
Men1	I		1658	1067	2566	5.13E-05	0E+00	7.72E-06
Ralgapa1	IR	DIIR	1659	423	2238	5.13E-05	3.19E-02	9.05E-06
Coro1b	IR	DIIR	1660	1067	1165	5.13E-05	0E+00	1.83E-05
Fiz1	IR	DIIR	1661	1067	1142	5.12E-05	0E+00	1.86E-05
Mark2	IR	DIIR	1662	1067	1803	5.11E-05	0E+00	1.17E-05
Scrib	IR	DIIR	1663	656	2606	5.11E-05	1.21E-02	7.53E-06
Mbd3l1	IR	DIIR	1664	1067	1207	5.1E-05	0E+00	1.77E-05
Paf1	IR	DIIR	1665	1067	1824	5.1E-05	0E+00	1.16E-05
Col1a2	IR	DIIR	1666	1067	2075	5.09E-05	0E+00	9.92E-06
Kpna3	IR	DIIR	1667	1067	1715	5.09E-05	0E+00	1.25E-05
Mrps22	IR	DIIR	1668	1067	1095	5.09E-05	0E+00	1.9E-05
Syne2	IR	DIIR	1669	745	2077	5.08E-05	8.26E-03	9.9E-06
Duxbl1	IR	DIIR	1670	1067	1166	5.08E-05	0E+00	1.83E-05
Ssrp1	I		1671	1067	2065	5.07E-05	0E+00	9.97E-06
Spcs2	IR	DIIR	1672	1067	1131	5.07E-05	0E+00	1.87E-05
Hmox1	IR	DIIR	1673	1067	1220	5.06E-05	0E+00	1.76E-05					protoporphyrin-IX
Sp2	IR	DIIR	1674	1067	1371	5.06E-05	0E+00	1.57E-05
Bmp2	IR	DIIR	1675	214	1247	5.06E-05	1.02E-01	1.72E-05					neuropathiazol
Ripk4	IR	DIIR	1676	947	2015	5.06E-05	2.99E-03	1.03E-05
Zbtb1	IR	DIIR	1677	622	1669	5.06E-05	1.42E-02	1.29E-05
Fkbp15	IR	DIIR	1678	1067	1868	5.05E-05	0E+00	1.12E-05
Nkx2-5	IR	DIIR	1679	1067	1128	5.04E-05	0E+00	1.88E-05
Nop58	I		1680	1067	2043	5.04E-05	0E+00	1.01E-05
Rab6a	IR	DIIR	1681	738	1908	5.04E-05	8.33E-03	1.1E-05
Usp1	IR	DIIR	1682	1067	1476	5.03E-05	0E+00	1.45E-05					ML323,NSC-632839
Atp12a	IR	DIIR	1683	1067	1881	5.02E-05	0E+00	1.11E-05
Map3k3	I		1684	1067	1856	5.02E-05	0E+00	1.13E-05
Fli1	IR	DIIR	1685	1067	1864	5.01E-05	0E+00	1.12E-05					YK-4-279
Arf4	IR	DIIR	1686	1067	1340	5.01E-05	0E+00	1.6E-05
Ell	IR	DIIR	1687	1067	1116	5.01E-05	0E+00	1.89E-05
Lin37	IR	DIIR	1688	1067	1402	5.01E-05	0E+00	1.53E-05
Rpl36	I		1689	1067	1863	5.01E-05	0E+00	1.13E-05
Marcks	IR	DIIR	1690	1067	1279	5.01E-05	0E+00	1.68E-05
Kif5b	IR	DIIR	1691	1067	1312	5E-05	0E+00	1.64E-05
Magt1	IR	DIIR	1692	1067	1224	5E-05	0E+00	1.75E-05
Hnrnpul1	I		1693	1067	1796	5E-05	0E+00	1.17E-05
Polr1c	I		1694	1067	2132	4.99E-05	0E+00	9.53E-06
Cox4i1	IR	DIIR	1695	1067	1799	4.98E-05	0E+00	1.17E-05
Mafb	IR	DIIR	1696	1067	1160	4.98E-05	0E+00	1.84E-05
Mccc1	IR	DIIR	1697	1067	1719	4.98E-05	0E+00	1.24E-05
Col18a1	IR	DIIR	1698	1067	2917	4.98E-05	0E+00	6.42E-06
Lamp1	IR	DIIR	1699	1014	3026	4.98E-05	1.57E-03	6.14E-06
Ryk	IR	DIIR	1700	1067	2959	4.97E-05	0E+00	6.31E-06
Erbb4	IR	DIIR	1701	1067	2042	4.97E-05	0E+00	1.01E-05					afatinib,BMS-599626,canertinib,dacomitinib,poziotinib,WAY-200070
Cdc40	IR	DIIR	1702	1067	1226	4.96E-05	0E+00	1.75E-05
Sdf4	IR	DIIR	1703	1067	1147	4.95E-05	0E+00	1.85E-05
Prkab2	IR	DIIR	1704	1067	1835	4.94E-05	0E+00	1.15E-05
Sec13	IR	DIIR	1705	1067	1572	4.93E-05	0E+00	1.37E-05
Cpsf6	IR	DIIR	1706	1067	1311	4.93E-05	0E+00	1.64E-05
Tram1	IR	DIIR	1707	1067	1268	4.92E-05	0E+00	1.69E-05
Actr3	IR	DIIR	1708	1067	1326	4.91E-05	0E+00	1.62E-05
Nefl	IR	DIIR	1709	1067	1283	4.91E-05	0E+00	1.68E-05
Sipa1l3	IR	DIIR	1710	333	2384	4.9E-05	4.79E-02	8.39E-06
Tuft1	IR	DIIR	1711	1067	1329	4.9E-05	0E+00	1.62E-05
Myoc	IR	DIIR	1712	557	2177	4.89E-05	1.79E-02	9.32E-06
Prdx4	IR	DIIR	1713	1067	1502	4.88E-05	0E+00	1.42E-05
Fkbp4	IR	DIIR	1714	1067	1596	4.88E-05	0E+00	1.35E-05
Nkx3-1	IR	DIIR	1715	1067	2016	4.88E-05	0E+00	1.03E-05
Arhgap36	IR	DIIR	1716	1067	1952	4.88E-05	0E+00	1.07E-05
Psma1	IR	DIIR	1717	1067	1282	4.88E-05	0E+00	1.68E-05
Eif4a1	I		1718	1067	1672	4.87E-05	0E+00	1.28E-05
Bcl2l1	IR	DIIR	1719	1067	1591	4.87E-05	0E+00	1.36E-05					ABT-737,navitoclax,TW-37,2,3-DCPE
Pdk1	IR	DIIR	1720	753	1842	4.87E-05	7.65E-03	1.14E-05					AZD7545
Fahd1	IR	DIIR	1721	1067	2357	4.86E-05	0E+00	8.48E-06
Srp72	IR	DIIR	1722	1067	1659	4.85E-05	0E+00	1.3E-05
Acly	IR	DIIR	1723	1067	1438	4.85E-05	0E+00	1.49E-05					bempedoic-acid
Jak1	IR	DIIR	1724	1067	1158	4.85E-05	0E+00	1.84E-05	59	CP 690550			AZD1480,baricitinib,curcumol,cyt387,fedratinib,filgotinib,itacitinib,NS-018,pacritinib,peficitinib,ruxolitinib,ruxolitinib-(S),solcitinib,tofacitinib,WHI-P154,XL019,ZM-39923
Creb3l1	IR	DIIR	1725	406	2645	4.85E-05	3.36E-02	7.4E-06
Rps6ka1	IR	DIIR	1726	618	1361	4.84E-05	1.44E-02	1.58E-05					BI-D1870,BRD7389,GSK1838705A
Ufd1	IR	DIIR	1727	1067	1380	4.83E-05	0E+00	1.56E-05
Bclaf1	I		1728	1067	1958	4.83E-05	0E+00	1.07E-05
Ptprb	IR	DIIR	1729	872	2144	4.83E-05	4.45E-03	9.49E-06
Tomm40	IR	DIIR	1730	540	2771	4.83E-05	1.91E-02	6.93E-06
Mtch2	IR	DIIR	1731	1067	2890	4.82E-05	0E+00	6.49E-06
Zc3hav1	I		1732	1067	1833	4.81E-05	0E+00	1.15E-05
Rfc3	I		1733	1067	2465	4.81E-05	0E+00	8.11E-06
Ptpn2	IR	DIIR	1734	768	2159	4.81E-05	6.68E-03	9.39E-06					BVT-948
Gtf2b	IR	DIIR	1735	1067	1419	4.79E-05	0E+00	1.51E-05
Rpl22l1	IR	DIIR	1736	737	2211	4.78E-05	8.44E-03	9.18E-06
Srsf6	I		1737	1067	2166	4.78E-05	0E+00	9.37E-06
Snrnp27	IR	DIIR	1738	1067	1159	4.78E-05	0E+00	1.84E-05
Blk	IR	DIIR	1739	1067	2321	4.78E-05	0E+00	8.63E-06					ibrutinib
Wdr76	I		1740	1067	1890	4.76E-05	0E+00	1.11E-05
Ptk6	IR	DIIR	1741	1067	2365	4.76E-05	0E+00	8.45E-06
Tyk2	IR	DIIR	1742	916	3499	4.75E-05	3.45E-03	5.17E-06					fedratinib,filgotinib,NS-018,ruxolitinib
Kmt5b	IR	DIIR	1743	1067	1416	4.75E-05	0E+00	1.51E-05
Cry1	I		1744	1067	2098	4.75E-05	0E+00	9.72E-06					KL-001
Gnai1	IR	DIIR	1745	768	2004	4.74E-05	6.68E-03	1.04E-05
Rprd1b	IR	DIIR	1746	1067	1341	4.74E-05	0E+00	1.6E-05
Myo6	IR	DIIR	1747	1067	1204	4.73E-05	0E+00	1.78E-05
Mrpl44	IR	DIIR	1748	1067	1162	4.72E-05	0E+00	1.83E-05
Lama1	IR	DIIR	1749	1067	2218	4.72E-05	0E+00	9.14E-06
Arpc1b	IR	DIIR	1750	621	2421	4.7E-05	1.42E-02	8.27E-06
Pck2	IR	DIIR	1751	1067	2279	4.69E-05	0E+00	8.85E-06
Gabpa	IR	DIIR	1752	1067	1307	4.69E-05	0E+00	1.65E-05
Rhoa	IR	DIIR	1753	1067	1623	4.69E-05	0E+00	1.32E-05					Y16
Stat6	IR	DIIR	1754	1067	1238	4.69E-05	0E+00	1.74E-05
P4hb	IR	DIIR	1755	757	2147	4.67E-05	7.38E-03	9.48E-06					ribostamycin
Psma4	IR	DIIR	1756	815	1216	4.67E-05	5.49E-03	1.76E-05
Ptov1	IR	DIIR	1757	572	1425	4.67E-05	1.73E-02	1.51E-05
Nr2e3	IR	DIIR	1758	1067	1188	4.67E-05	0E+00	1.79E-05
Homez	IR	DIIR	1759	1067	1218	4.66E-05	0E+00	1.76E-05
Tpm4	IR	DIIR	1760	1067	1369	4.66E-05	0E+00	1.57E-05
Eif3e	I		1761	1067	1926	4.65E-05	0E+00	1.09E-05
Nras	IR	DIIR	1762	258	3467	4.64E-05	7.43E-02	5.21E-06					lonafarnib
Rpn2	I		1763	1067	1767	4.64E-05	0E+00	1.2E-05
Prdm6	IR	DIIR	1764	1067	1292	4.63E-05	0E+00	1.67E-05
Msantd3	IR	DIIR	1765	1067	1443	4.62E-05	0E+00	1.49E-05
Aplp1	IR	DIIR	1766	408	1414	4.62E-05	3.33E-02	1.52E-05
Myof	IR	DIIR	1767	846	2247	4.62E-05	4.72E-03	9E-06
Pgam5	I		1768	1067	1852	4.62E-05	0E+00	1.13E-05
Nat10	I		1769	1067	2005	4.61E-05	0E+00	1.04E-05					remodelin
Itga5	IR	DIIR	1770	998	2953	4.61E-05	1.93E-03	6.32E-06					ATN-161
Iqcb1	IR	DIIR	1771	1067	1548	4.61E-05	0E+00	1.39E-05
Ctcf	I		1772	1067	2100	4.61E-05	0E+00	9.71E-06
Kdelr2	IR	DIIR	1773	1067	2972	4.61E-05	0E+00	6.26E-06
Akap12	IR	DIIR	1774	1067	2139	4.6E-05	0E+00	9.5E-06
Rictor	I		1775	1067	1997	4.6E-05	0E+00	1.04E-05
Cdkn1b	I		1776	1067	2631	4.6E-05	0E+00	7.44E-06
Mapk6	IR	DIIR	1777	989	2010	4.6E-05	2.2E-03	1.03E-05
Socs2	IR	DIIR	1778	1067	2086	4.6E-05	0E+00	9.83E-06
Ltbp1	IR	DIIR	1779	998	4630	4.6E-05	1.93E-03	3.6E-06
Ilk	IR	DIIR	1780	1067	1299	4.6E-05	0E+00	1.65E-05
Ncstn	IR		1781	1067	3992	4.6E-05	0E+00	4.39E-06
Magoh	I		1782	1067	2224	4.59E-05	0E+00	9.12E-06
Calcoco2	IR	DIIR	1783	1067	1230	4.59E-05	0E+00	1.75E-05
Ebna1bp2	I		1784	1067	2280	4.59E-05	0E+00	8.85E-06
Atp6v0d1	IR	DIIR	1785	846	2214	4.59E-05	4.72E-03	9.16E-06
Nckap1	IR	DIIR	1786	1067	2183	4.58E-05	0E+00	9.29E-06
Nbn	I		1787	1067	2666	4.58E-05	0E+00	7.3E-06
Lhx5	IR	DIIR	1788	1067	2854	4.57E-05	0E+00	6.62E-06
Pdha1	IR	DIIR	1789	1067	1388	4.57E-05	0E+00	1.54E-05					CPI-613
Ddx41	I		1790	1067	2207	4.57E-05	0E+00	9.19E-06
Spsb1	IR	DIIR	1791	1067	2884	4.55E-05	0E+00	6.54E-06
Med15	IR	DIIR	1792	1067	1273	4.55E-05	0E+00	1.68E-05
Mrps31	IR	DIIR	1793	1067	1260	4.55E-05	0E+00	1.7E-05
Taldo1	IR	DIIR	1794	717	2277	4.55E-05	8.75E-03	8.86E-06
Hbp1	IR	DIIR	1795	1067	1527	4.54E-05	0E+00	1.41E-05
Rnf31	IR	DIIR	1796	1067	2256	4.54E-05	0E+00	8.96E-06
Prdx2	IR	DIIR	1797	1067	1559	4.54E-05	0E+00	1.38E-05
Myl2	IR	DIIR	1798	1067	2135	4.54E-05	0E+00	9.51E-06
Rtraf	I		1799	1067	1969	4.54E-05	0E+00	1.06E-05
Cnot9	IR	DIIR	1800	641	2078	4.53E-05	1.27E-02	9.9E-06
Lars1	I		1801	1067	1942	4.52E-05	0E+00	1.08E-05
Calcoco1	IR	DIIR	1802	704	2240	4.52E-05	9.13E-03	9.02E-06
Htra1	IR	DIIR	1803	338	2526	4.52E-05	4.76E-02	7.88E-06
Gnai2	IR	DIIR	1804	768	2126	4.52E-05	6.68E-03	9.55E-06
Thoc5	IR	DIIR	1805	1067	1879	4.51E-05	0E+00	1.11E-05
Otud7b	IR	DIIR	1806	1067	2334	4.51E-05	0E+00	8.57E-06
Apbb1	IR	DIIR	1807	1067	1241	4.51E-05	0E+00	1.73E-05
Snrpb	IR	DIIR	1808	1067	1410	4.51E-05	0E+00	1.52E-05
Stk39	IR	DIIR	1809	1067	1971	4.51E-05	0E+00	1.06E-05
Enkd1	IR	DIIR	1810	305	2195	4.51E-05	5.69E-02	9.25E-06
Zfp521	R		1811	1067	1256	4.5E-05	0E+00	1.71E-05
Ckap4	I		1812	1067	1888	4.5E-05	0E+00	1.11E-05
Foxm1	IR	DIIR	1813	1067	1231	4.49E-05	0E+00	1.75E-05					thiostrepton
Dnajc10	IR	DIIR	1814	714	1514	4.47E-05	8.91E-03	1.41E-05
Apoe	IR	DIIR	1815	468	2310	4.47E-05	2.6E-02	8.67E-06
Trip4	I		1816	1067	2210	4.46E-05	0E+00	9.18E-06
Epb41l2	IR	DIIR	1817	1067	1553	4.46E-05	0E+00	1.39E-05
Yaf2	I		1818	534	2466	4.46E-05	1.98E-02	8.11E-06
Rb1cc1	IR	DIIR	1819	717	2172	4.45E-05	8.75E-03	9.35E-06
Vip	IR	DIIR	1820	1067	2329	4.45E-05	0E+00	8.59E-06
Acin1	I		1821	1067	2096	4.44E-05	0E+00	9.73E-06
Dazap1	IR	DIIR	1822	806	2326	4.44E-05	5.76E-03	8.61E-06
Tasor	IR	DIIR	1823	1067	1403	4.43E-05	0E+00	1.53E-05
Alx3	DI	DIIR	1824	1067	13939	4.43E-05	0E+00	1.08E-07
Mboat7	IR	DIIR	1825	169	2272	4.43E-05	1.76E-01	8.87E-06
Prpf6	I		1826	1067	2037	4.42E-05	0E+00	1.02E-05
Ptpn4	IR	DIIR	1827	1067	2516	4.4E-05	0E+00	7.91E-06					alendronate
Stx1a	IR	DIIR	1828	577	2167	4.4E-05	1.72E-02	9.36E-06
Rfc4	I		1829	1067	2305	4.39E-05	0E+00	8.73E-06
Paxip1	I		1830	1067	2352	4.39E-05	0E+00	8.5E-06
Xrn1	IR	DIIR	1831	1067	1357	4.39E-05	0E+00	1.58E-05
Sh3glb1	IR	DIIR	1832	166	2790	4.38E-05	1.82E-01	6.87E-06
Stim1	IR	DIIR	1833	1067	1298	4.37E-05	0E+00	1.66E-05
Cask	IR	DIIR	1834	624	2382	4.35E-05	1.38E-02	8.4E-06
Ctdp1	IR	DIIR	1835	1067	1215	4.35E-05	0E+00	1.76E-05
Stmn1	IR	DIIR	1836	1067	1746	4.35E-05	0E+00	1.22E-05
Traf1	IR	DIIR	1837	618	1242	4.34E-05	1.44E-02	1.73E-05
Nsf	IR	DIIR	1838	583	1700	4.33E-05	1.67E-02	1.26E-05
Tec	IR	DIIR	1839	1067	2261	4.33E-05	0E+00	8.93E-06
Ppp1r18	IR	DIIR	1840	1067	1368	4.33E-05	0E+00	1.57E-05
H1f10	I		1841	1067	2318	4.31E-05	0E+00	8.64E-06
Usp4	IR	DIIR	1842	1067	1375	4.31E-05	0E+00	1.56E-05
Bcl7c	IR	DIIR	1843	1067	1899	4.31E-05	0E+00	1.1E-05
Trp53bp2	IR	DIIR	1844	758	1466	4.31E-05	7.32E-03	1.46E-05
Cnn2	IR	DIIR	1845	1067	2220	4.3E-05	0E+00	9.13E-06
Fam120a	IR	DIIR	1846	684	1578	4.3E-05	1.03E-02	1.37E-05
Bcap31	IR	DIIR	1847	738	2472	4.3E-05	8.33E-03	8.09E-06
Mrps18b	IR	DIIR	1848	1067	1946	4.29E-05	0E+00	1.07E-05
Plod1	IR	DIIR	1849	977	2484	4.29E-05	2.23E-03	8.05E-06
Rpl38	I		1850	1067	1805	4.28E-05	0E+00	1.17E-05
Cep57	IR	DIIR	1851	1067	1882	4.28E-05	0E+00	1.11E-05
Ociad1	IR	DIIR	1852	1067	1334	4.27E-05	0E+00	1.61E-05
Tia1	IR	DIIR	1853	1067	1889	4.27E-05	0E+00	1.11E-05
Pfn1	IR	DIIR	1854	1067	1618	4.27E-05	0E+00	1.33E-05
Msl1	IR	DIIR	1855	1067	2057	4.27E-05	0E+00	1E-05
Ftsj3	I		1856	1067	2290	4.26E-05	0E+00	8.81E-06
Espl1	IR	DIIR	1857	989	2296	4.26E-05	2.2E-03	8.77E-06
Clpp	IR	DIIR	1858	1067	2038	4.26E-05	0E+00	1.01E-05
Spag9	IR	DIIR	1859	1067	1390	4.25E-05	0E+00	1.54E-05
Adam17	IR	DIIR	1860	1067	1654	4.25E-05	0E+00	1.3E-05	50	Batimastat			apratastat
Sec16a	IR	DIIR	1861	1067	1447	4.25E-05	0E+00	1.48E-05
Mmp14	IR	DIIR	1862	1067	1492	4.24E-05	0E+00	1.43E-05	83	GM6001			UK-356618
Apod	R		1863	1067	2422	4.24E-05	0E+00	8.27E-06
Gabpb2	IR	DIIR	1864	1067	2122	4.24E-05	0E+00	9.59E-06
Tafazzin	IR	DIIR	1865	854	4096	4.24E-05	4.65E-03	4.25E-06
Otub2	IR	DIIR	1866	1067	1406	4.24E-05	0E+00	1.52E-05
Pik3cb	IR		1867	916	2970	4.23E-05	3.45E-03	6.27E-06					acalisib,alpelisib,AZD6482,AZD8186,BGT226,CH5132799,copanlisib,duvelisib,ETP-45658,GDC-0941,GSK2126458,GSK2636771,idelalisib,PIK-293,PIK-294,PIK-75,SB-2343,TGX-221,TG100-115,ZSTK-474
Rcc2	I		1868	1067	2287	4.23E-05	0E+00	8.82E-06
Trip13	IR	DIIR	1869	1067	2079	4.23E-05	0E+00	9.89E-06
Hand2	IR	DIIR	1870	1067	1269	4.23E-05	0E+00	1.69E-05
Phf12	IR	DIIR	1871	1067	2064	4.22E-05	0E+00	9.97E-06
H1f5	I		1872	1067	2123	4.21E-05	0E+00	9.57E-06
Myf5	IR	DIIR	1873	1067	1517	4.21E-05	0E+00	1.41E-05
Syde2	IR	DIIR	1874	1067	1397	4.21E-05	0E+00	1.54E-05
Rps28	I		1875	1067	1871	4.2E-05	0E+00	1.12E-05
Tnfsf13b	IR	DIIR	1876	542	1526	4.2E-05	1.9E-02	1.41E-05
Erbin	IR	DIIR	1877	572	1721	4.2E-05	1.73E-02	1.24E-05
Grin2b	IR	DIIR	1878	1067	2628	4.2E-05	0E+00	7.45E-06					CGP-37849,CO-101244,CPP,ditolylguanidine,dizocilpine-(+),eliprodil,gentiopicrin,homoquinolinic-acid,ifenprodil,kynurenic-acid,L-689560,L-701324,midafotel,NMDA,perzinfotel,Ro-04-5595,Ro-25-6981,selfotel,tetrazol-5-yl-glycine-(RS),traxoprodil,3-carboxy-4-hydroxyphenylglycine-(R),7-chlorokynurenic-acid
Nedd9	IR	DIIR	1879	1067	1384	4.19E-05	0E+00	1.55E-05
D11Wsu47e	IR	DIIR	1880	1067	1377	4.18E-05	0E+00	1.56E-05
Agt	IR	DIIR	1881	1067	1275	4.18E-05	0E+00	1.68E-05
Rheb	IR	DIIR	1882	1067	2523	4.18E-05	0E+00	7.89E-06
Prxl2a	IR		1883	784	3461	4.17E-05	6.13E-03	5.22E-06
Rnps1	I		1884	1067	2066	4.17E-05	0E+00	9.96E-06
Tiam1	IR	DIIR	1885	1067	2300	4.17E-05	0E+00	8.75E-06
Ephb4	IR		1886	916	3313	4.17E-05	3.45E-03	5.48E-06					NVP-BHG712,XL647
Psmb6	IR	DIIR	1887	883	1565	4.17E-05	4.4E-03	1.38E-05
Clint1	IR	DIIR	1888	1067	1529	4.17E-05	0E+00	1.4E-05
Rab11a	IR	DIIR	1889	1067	1506	4.16E-05	0E+00	1.42E-05
Srebf1	I		1890	1067	2580	4.16E-05	0E+00	7.63E-06
Arih2	I		1891	1067	2089	4.15E-05	0E+00	9.81E-06
Gabpb1	IR	DIIR	1892	1067	2180	4.15E-05	0E+00	9.31E-06
Bub1b	IR	DIIR	1893	1067	1904	4.15E-05	0E+00	1.1E-05
Tnks1bp1	IR	DIIR	1894	1067	1455	4.15E-05	0E+00	1.47E-05
Kmt5c	IR	DIIR	1895	1067	1437	4.14E-05	0E+00	1.5E-05
Psmc3	I		1896	752	1638	4.14E-05	7.69E-03	1.31E-05
Katna1	IR	DIIR	1897	1067	3094	4.12E-05	0E+00	5.94E-06
Cks1b	IR	DIIR	1898	1067	1383	4.12E-05	0E+00	1.55E-05
Wdhd1	IR	DIIR	1899	1067	1541	4.11E-05	0E+00	1.4E-05
Luc7l2	I		1900	1067	2058	4.11E-05	0E+00	1E-05
Cbx8	I		1901	1067	2811	4.1E-05	0E+00	6.79E-06
Cntn2	IR	DIIR	1902	1067	2302	4.1E-05	0E+00	8.75E-06
Kif2a	IR	DIIR	1903	1067	2333	4.09E-05	0E+00	8.58E-06
Cep135	IR	DIIR	1904	594	2979	4.09E-05	1.61E-02	6.24E-06
Cep128	IR	DIIR	1905	537	2246	4.09E-05	1.95E-02	9.01E-06
E2f4	IR	DIIR	1906	1067	1351	4.09E-05	0E+00	1.59E-05
Csf1r	IR	DIIR	1907	1067	1468	4.09E-05	0E+00	1.46E-05					AC-710,crenolanib,GTP-14564,GW-2580,KI-20227,pexidartinib,PLX647,tandutinib
Cd2ap	IR	DIIR	1908	1067	1458	4.08E-05	0E+00	1.47E-05
Rbmx	I		1909	1067	1956	4.07E-05	0E+00	1.07E-05
Capza2	IR	DIIR	1910	1067	2150	4.07E-05	0E+00	9.47E-06
Adar	I		1911	1067	2406	4.05E-05	0E+00	8.32E-06
Slc3a2	IR	DIIR	1912	1067	1970	4.05E-05	0E+00	1.06E-05
Med7	IR	DIIR	1913	1067	2294	4.04E-05	0E+00	8.79E-06
Pfkm	IR	DIIR	1914	637	2729	4.04E-05	1.3E-02	7.06E-06
H1f3	IR	DIIR	1915	1067	1564	4.04E-05	0E+00	1.38E-05
Nxph2	IR	DIIR	1916	1067	4568	4.04E-05	0E+00	3.67E-06
Ofd1	IR	DIIR	1917	580	1507	4.04E-05	1.69E-02	1.42E-05
Zic1	IR	DIIR	1918	1067	3107	4.03E-05	0E+00	5.92E-06
Med21	IR	DIIR	1919	1067	1373	4.03E-05	0E+00	1.57E-05
Pard3	IR	DIIR	1920	575	1674	4.03E-05	1.72E-02	1.28E-05
Wtap	I		1921	1067	2308	4.03E-05	0E+00	8.69E-06
Usp22	IR	DIIR	1922	1067	1456	4.02E-05	0E+00	1.47E-05
Hsf4	IR	DIIR	1923	675	1965	4.02E-05	1.06E-02	1.06E-05
Mtrex	I		1924	1067	2265	4.02E-05	0E+00	8.93E-06
Tnk2	IR	DIIR	1925	382	1764	4.02E-05	3.67E-02	1.2E-05					AIM-100,GNF-7
Nudc	IR	DIIR	1926	1067	1370	4.02E-05	0E+00	1.57E-05
Rpl32	I		1927	1067	1878	4.02E-05	0E+00	1.11E-05
Grk2	IR	DIIR	1928	1067	3241	4.02E-05	0E+00	5.65E-06
Mavs	IR	DIIR	1929	1067	1328	4.01E-05	0E+00	1.62E-05
Akt3	IR	DIIR	1930	1067	1984	4.01E-05	0E+00	1.05E-05	81	CID-755673			API-1,AZD5363,GDC-0068,GSK2110183,MK-2206,SB-747651A,triciribine,uprosertib
Atxn10	IR	DIIR	1931	1067	1727	4.01E-05	0E+00	1.23E-05
Samd4b	IR	DIIR	1932	639	3216	4E-05	1.3E-02	5.71E-06
Epb41l3	IR	DIIR	1933	1067	1826	4E-05	0E+00	1.15E-05
Zmynd8	I		1934	1067	3089	3.99E-05	0E+00	5.97E-06
Nlk	IR	DIIR	1935	1067	1573	3.99E-05	0E+00	1.37E-05
Pfkp	I		1936	1067	2049	3.98E-05	0E+00	1.01E-05
Arhgap5	IR	DIIR	1937	872	2462	3.98E-05	4.45E-03	8.13E-06
Cops7b	IR	DIIR	1938	1067	1849	3.98E-05	0E+00	1.13E-05
Pias2	IR	DIIR	1939	1067	1676	3.97E-05	0E+00	1.28E-05
Akap5	IR	DIIR	1940	539	2727	3.97E-05	1.93E-02	7.07E-06
Trim66	IR	DIIR	1941	971	3849	3.96E-05	2.27E-03	4.62E-06
Eef1a2	I		1942	1067	1922	3.95E-05	0E+00	1.09E-05
Pold1	IR	DIIR	1943	1067	1643	3.95E-05	0E+00	1.31E-05					cytarabine
Vcl	IR	DIIR	1944	1067	2275	3.95E-05	0E+00	8.87E-06
Smc3	I		1945	1067	1934	3.95E-05	0E+00	1.08E-05
Ak2	IR	DIIR	1946	1067	2216	3.95E-05	0E+00	9.16E-06
Kars1	I		1947	1067	1976	3.95E-05	0E+00	1.06E-05
Rars1	IR	DIIR	1948	932	1874	3.94E-05	3.3E-03	1.12E-05
Med13	IR	DIIR	1949	1067	2351	3.94E-05	0E+00	8.5E-06
Apbb2	IR	DIIR	1950	1067	1640	3.94E-05	0E+00	1.31E-05
Armcx3	IR	DIIR	1951	1067	2616	3.94E-05	0E+00	7.49E-06
Sp6	IR	DIIR	1952	1067	2361	3.94E-05	0E+00	8.47E-06
Sart1	I		1953	1067	2198	3.94E-05	0E+00	9.24E-06
Aifm1	IR	DIIR	1954	1067	1362	3.93E-05	0E+00	1.58E-05
Isyna1	IR	DIIR	1955	989	2573	3.93E-05	2.2E-03	7.69E-06
Cited1	IR	DIIR	1956	1067	2796	3.92E-05	0E+00	6.85E-06
Ephb6	IR	DIIR	1957	684	1500	3.92E-05	1.03E-02	1.43E-05
Med24	IR	DIIR	1958	1067	2375	3.92E-05	0E+00	8.42E-06
S100a11	IR	DIIR	1959	846	2501	3.92E-05	4.72E-03	7.96E-06
Lactb	IR	DIIR	1960	1067	1554	3.92E-05	0E+00	1.39E-05
Dkk3	R		1961	832	4292	3.92E-05	5.15E-03	3.98E-06
Dda1	IR	DIIR	1962	517	1657	3.91E-05	2.07E-02	1.3E-05
Pes1	I		1963	1067	2189	3.91E-05	0E+00	9.27E-06
Herc2	IR	DIIR	1964	1067	1494	3.9E-05	0E+00	1.43E-05
Stx4a	IR	DIIR	1965	738	2594	3.9E-05	8.33E-03	7.59E-06
Nck1	IR	DIIR	1966	1067	2704	3.9E-05	0E+00	7.16E-06
Wdr82	I		1967	1067	2752	3.9E-05	0E+00	6.97E-06
Ube2b	IR	DIIR	1968	941	2335	3.89E-05	3.14E-03	8.56E-06
Ubap2l	IR	DIIR	1969	753	1744	3.89E-05	7.65E-03	1.22E-05
E2f3	IR	DIIR	1970	1067	1296	3.89E-05	0E+00	1.66E-05
Erp44	IR	DIIR	1971	1067	2625	3.89E-05	0E+00	7.46E-06
Mrps35	IR	DIIR	1972	1067	1508	3.89E-05	0E+00	1.42E-05
Prdx5	IR	DIIR	1973	949	3129	3.89E-05	2.93E-03	5.89E-06					auranofin,benzoic-acid,diminazene-aceturate
Papola	IR	DIIR	1974	1067	1424	3.89E-05	0E+00	1.51E-05
Foxa1	IR	DIIR	1975	1067	1284	3.88E-05	0E+00	1.67E-05
Erc1	IR	DIIR	1976	1067	1649	3.88E-05	0E+00	1.31E-05
Slx4	IR		1977	1067	2530	3.88E-05	0E+00	7.87E-06
Akap9	IR	DIIR	1978	1067	2176	3.87E-05	0E+00	9.32E-06
Blvra	IR	DIIR	1979	1067	1611	3.87E-05	0E+00	1.34E-05
2310033P09Rik	IR	DIIR	1980	1067	1404	3.87E-05	0E+00	1.53E-05
Thrb	IR	DIIR	1981	1067	1433	3.87E-05	0E+00	1.5E-05					levothyroxine,liothyronine,sobetirome,tiratricol
Rbm45	I		1982	1067	2307	3.87E-05	0E+00	8.71E-06
Pbx2	IR	DIIR	1983	1067	1489	3.86E-05	0E+00	1.44E-05
Yju2	IR	DIIR	1984	1067	1498	3.86E-05	0E+00	1.43E-05
Supt6	I		1985	1067	2634	3.85E-05	0E+00	7.43E-06
Clic1	IR	DIIR	1986	1067	2427	3.85E-05	0E+00	8.25E-06
Mark3	IR	DIIR	1987	1067	1600	3.85E-05	0E+00	1.35E-05
Ndufa13	IR	DIIR	1988	1067	2396	3.85E-05	0E+00	8.35E-06
Bop1	IR	DIIR	1989	663	1616	3.84E-05	1.16E-02	1.33E-05
Nr2f2	IR	DIIR	1990	1067	1520	3.84E-05	0E+00	1.41E-05
Cpsf3	IR	DIIR	1991	1067	1815	3.83E-05	0E+00	1.16E-05
Psip1	I		1992	1067	2615	3.83E-05	0E+00	7.49E-06
Tbl1xr1	I		1993	1067	2840	3.82E-05	0E+00	6.69E-06
Axl	IR	DIIR	1994	1067	1647	3.82E-05	0E+00	1.31E-05					BMS-777607,LDC1267,MGCD-265,R-428,TP-0903
Cdx2	IR	DIIR	1995	1067	1399	3.82E-05	0E+00	1.53E-05
Glrx3	IR	DIIR	1996	1067	1546	3.82E-05	0E+00	1.4E-05
Amotl2	IR	DIIR	1997	1067	2325	3.81E-05	0E+00	8.61E-06
Zfp326	I		1998	1067	2502	3.81E-05	0E+00	7.96E-06
Glod4	IR	DIIR	1999	1067	1887	3.81E-05	0E+00	1.11E-05
[truncated: 14,557 more rows]
